# Supplementary material for: Speed of Sound Measurements of Binary Mixtures of trans-1,2-Difluoroethylene (R-1132(E)) with Difluoromethane (R-32) or 2,3,3,3-Tetrafluoropropene (R-1234yf)
Source: J Chem Eng Data. 2025 Jan 28;70(2):817–26. doi: 10.1021/acs.jced.4c00531 (PMC11848904; doi:10.1021/acs.jced.4c00531)
Supplement: Supplementary file 1 — je4c00531_si_001.zip [file je4c00531_si_001.zip]

Archive with 3 entries (3 files):
- UnaveragedSOSData/desktop.ini
- UnaveragedSOSData/R1132E_34_R32_66_SOS.txt
- UnaveragedSOSData/R1132E_44_R1234yf_56_SOS.txt
