# Supplementary material for: Speed of Sound Measurements of Binary Mixtures of trans-1,2-Difluoroethylene (R-1132(E)) with Difluoromethane (R-32) or 2,3,3,3-Tetrafluoropropene (R-1234yf)
Source: J Chem Eng Data. 2025 Jan 28;70(2):817–26. doi: 10.1021/acs.jced.4c00531 (PMC11848904; doi:10.1021/acs.jced.4c00531)
Supplement: Supplementary file 1 — je4c00531_si_001.zip [file je4c00531_si_001.zip › UnaveragedSOSData/R1132E_34_R32_66_SOS.txt]

#	year	mo	dy	  time  	  elapsed hr 	T(K) 	    p(MPa)	   w(m/s) 	  sigma_T	   sigma_p	   sigma_w	  N_temp	 N_echo	   w_EOS  	  del_EOS(%)	  Tbath 	 dp/dT(%/hr)	  u_T/K   	 u_p/MPa 	u_w/(m.s-1) 	  Uc(%)
# component(s): /home/ajrowane/LinuxFiles/REFPROP10/FLUIDS/R1132E.FLD        mass frac:    0.384000
#               /home/ajrowane/LinuxFiles/REFPROP10/FLUIDS/R32.FLD                         0.616000
#               

# component(s): /home/ajrowane/LinuxFiles/REFPROP10/FLUIDS/R1132E.FLD        mole frac:    0.336188
#               /home/ajrowane/LinuxFiles/REFPROP10/FLUIDS/R32.FLD                         0.663812
#               
# molar mass:          56.061952
  0.33618786170474435       0.66381213829525565     
#
# Uncertainty factors [all for standard (k = 1) errors]:
# state point:
#   standard uncertainty in T/K, SPRT calibration:          0.0030
#                                bath gradients:            0.0025
#   (p_trans = 1): zero offset in p/MPa                     0.0140
#                  calibration [MPa]:                       0.0070
#                  hydrostatic head [m]:                    0.0500
# path-length:
#   u(delta_L) at Tref [ppm]                              100.000
#   u(EOS of standard fluid) [ppm]                        120.000
#   u(delta_L)_temperature coeff [ppm/K]                    0.000
#   u(delta_L)_pressure coeff [ppm/MPa]                     0.000
# sample:
#   sample purity, u(rho) [relative error]:                 0.000000
#   gravimetric prep [relative error]                       0.003000


# file for irun =  1: ./R1132E_R32/23_77/R1132E_R32_2304a.txt                                         
# pulse-echo; 20230418 14:37:52                                                                                                                                                                                                                                
# R1132E/32 (0.23/0.77) by mass; load from vapor phase at -45C; test operation of 2nd pressure transducer                                                                                                                                                      
# xxx                                                                                                                                                                                                                                                          
! scanxtime  =      .0                                                                                                                                                                                                                                         
! NTset = 12; nT =  4; nPID =  3                                                                                                                                                                                                                               
!                 T_cell   T_bath   T_room   T_paro dp/dT_max  TconvDelay TrepDelay                                                                                                                                                                            
! Tset array =   230.000  229.790  294.000    0.000   2.5000      1800.0    600.0                                                                                                                                                                              
! Tset array =   231.000  230.790  294.000    0.000   2.5000      1800.0    600.0                                                                                                                                                                              
! Tset array =   232.000  231.790  294.000    0.000   2.5000      1800.0    600.0                                                                                                                                                                              
! Tset array =   233.000  232.790  294.000    0.000   2.5000      1800.0    600.0                                                                                                                                                                              
! Tset array =   234.000  233.790  294.000    0.000   2.5000      1800.0    600.0                                                                                                                                                                              
! Tset array =   235.000  234.790  294.000    0.000   2.5000      1800.0    600.0                                                                                                                                                                              
! Tset array =   236.000  235.790  294.000    0.000   2.5000      1800.0    600.0                                                                                                                                                                              
!   Pset     =    9  continoue isochore or drop pressure and start next run if p near 8 MPa                                                                                                                                                                    
! Tset array =   237.000  236.790  294.000    0.000   2.5000      1800.0    600.0                                                                                                                                                                              
! Tset array =   238.000  237.790  294.000    0.000   2.5000      1800.0    600.0                                                                                                                                                                              
! Tset array =   239.000  238.790  294.000    0.000   2.5000      1800.0    600.0                                                                                                                                                                              
! Tset array =   240.000  239.790  294.000    0.000   2.5000      1800.0    600.0                                                                                                                                                                              
! Tset array =   240.000  239.790  294.000    0.000   2.5000      1800.0    600.0                                                                                                                                                                              
!   Pset     =    9  continoue isochore or drop pressure and start next run if p near 8 MPa                                                                                                                                                                    
! Terrmax:         0.2000   0.0200   9.9990 999.0000                                                                                                                                                                                                           
! Tsigmax:         0.0200   0.0200   1.0000  99.0000                                                                                                                                                                                                           
! PID_to_T:           1         2         3                                                                                                                                                                                                                    
!   SSheat   =      0.000     0.000     0.000                                                                                                                                                                                                                  
!   SSheat   =      0.000     0.000     0.000                                                                                                                                                                                                                  
!   SSheat   =      0.000     0.000     0.000                                                                                                                                                                                                                  
!   SSheat   =      0.000     0.000     0.000                                                                                                                                                                                                                  
!   SSheat   =      0.000     0.000     0.000                                                                                                                                                                                                                  
!   SSheat   =      0.000     0.000     0.000                                                                                                                                                                                                                  
!   SSheat   =      0.000     0.000     0.000                                                                                                                                                                                                                  
!   SSheat   =      0.000     0.000     0.000                                                                                                                                                                                                                  
!   SSheat   =      0.000     0.000     0.000                                                                                                                                                                                                                  
!   SSheat   =      0.000     0.000     0.000                                                                                                                                                                                                                  
!   SSheat   =      0.000     0.000     0.000                                                                                                                                                                                                                  
!   SSheat   =      0.000     0.000     0.000                                                                                                                                                                                                                  
! IQratio(j):         1         2         3                                                                                                                                                                                                                    
! Qratio =          0.000     0.000     0.000                                                                                                                                                                                                                  
! Qratio =          0.000     0.000     0.000                                                                                                                                                                                                                  
! Qratio =          0.000     0.000     0.000                                                                                                                                                                                                                  
! Qratio =          0.000     0.000     0.000                                                                                                                                                                                                                  
! Qratio =          0.000     0.000     0.000                                                                                                                                                                                                                  
! Qratio =          0.000     0.000     0.000                                                                                                                                                                                                                  
! Qratio =          0.000     0.000     0.000                                                                                                                                                                                                                  
! Qratio =          0.000     0.000     0.000                                                                                                                                                                                                                  
! Qratio =          0.000     0.000     0.000                                                                                                                                                                                                                  
! Qratio =          0.000     0.000     0.000                                                                                                                                                                                                                  
! Qratio =          0.000     0.000     0.000                                                                                                                                                                                                                  
! Qratio =          0.000     0.000     0.000                                                                                                                                                                                                                  
! pulse:     8000000.0       2.500          10      10.000  fpulse/Hz, Vpp, Ncycles, burst_int/ms                                                                                                                                                              
# NPread, MainP =   2    1                                                                                                                                                                                                                                     
# Pbaro =           1                                                                                                                                                                                                                                          
# Tcell, Tbaro =    1    3                                                                                                                                                                                                                                     
# ID_pressure =         131549       91434                                                                                                                                                                                                                     
# ID_temps    =     162CE_1573   Hart_7341   T100_room      paro_1                                                                                                                                                                                             
# ID_Rstd     =   Tin_22212/03                                                                                                                                                                                                                                 
# echox true                                                                                                                                                                                                                                                   
# echoy true                                                                                                                                                                                                                                                   
! about to initialize F700                                                                                                                                                                                                                                     
! about to initialize DSO                                                                                                                                                                                                                                      
! about to initialize AWG                                                                                                                                                                                                                                      
! about to initialize Keithley 2002                                                                                                                                                                                                                            
! about to initialize HP_3458A                                                                                                                                                                                                                                 
! skip initialization of HP power supplies [PID disabled]                                                                                                                                                                                                      
! initialization complete                                                                                                                                                                                                                                      

# starting date,time = 2023 04 18 14:38:25

 uw,dwdT*uT,dwdp*up  0.14486003914172960       -1.8635497868619975E-002  0.10161431950367619     
 	2023	04	18	15:19:18	     0.68	  230.000	    1.6221	   927.371	   0.0002	   0.00067	    0.0028	     4  	    3  	   870.550	    6.5271	   229.790	    1.6053	    0.0039	    0.0157	     0.145	    0.0799
 uw,dwdT*uT,dwdp*up  0.14485587224882360       -1.8837594160216551E-002  0.10153681036540933     
 	2023	04	18	15:29:18	     0.85	  230.001	    1.6176	   927.345	   0.0006	   0.00018	    0.0025	     4  	    3  	   870.519	    6.5278	   229.790	    1.6011	    0.0040	    0.0157	     0.145	    0.0799
 uw,dwdT*uT,dwdp*up  0.14485336245376312       -2.5363018424568801E-002  0.10168389396153273     
 	2023	04	18	15:39:19	     1.02	  230.000	    1.6140	   927.329	   0.0036	   0.00084	    0.0026	     4  	    3  	   870.500	    6.5283	   229.790	    1.5971	    0.0053	    0.0157	     0.145	    0.0800
 uw,dwdT*uT,dwdp*up  0.14484957156981912       -4.1880481543989365E-002  0.10161711473089809     
 	2023	04	18	15:49:18	     1.18	  229.993	    1.6091	   927.304	   0.0079	   0.00061	    0.0015	     4  	    3  	   870.502	    6.5253	   229.787	    1.5927	    0.0088	    0.0157	     0.145	    0.0803

 uw,dwdT*uT,dwdp*up  0.14400545736074796       -2.0468736526967377E-002  0.10252839911399980     
 	2023	04	18	16:30:20	     1.87	  231.005	    1.5985	   921.900	   0.0017	   0.00024	    0.0003	     4  	    3  	   865.598	    6.5044	   230.790	    1.5814	    0.0043	    0.0157	     0.144	    0.0804
 uw,dwdT*uT,dwdp*up  0.14400371057306627       -1.9745171747511451E-002  0.10255966560508414     
 	2023	04	18	16:40:19	     2.03	  231.006	    1.5966	   921.889	   0.0013	   0.00043	    0.0020	     4  	    3  	   865.583	    6.5050	   230.792	    1.5795	    0.0041	    0.0157	     0.144	    0.0804
 uw,dwdT*uT,dwdp*up  0.14400276246585528       -3.1056885108834247E-002  0.10255485911742591     
 	2023	04	18	16:50:20	     2.20	  231.001	    1.5950	   921.883	   0.0052	   0.00041	    0.0008	     4  	    3  	   865.597	    6.5026	   230.790	    1.5778	    0.0065	    0.0157	     0.144	    0.0806
 uw,dwdT*uT,dwdp*up  0.14400204527160784       -1.8744983057572807E-002  0.10260866095039718     
 	2023	04	18	17:00:20	     2.37	  231.005	    1.5929	   921.879	   0.0003	   0.00062	    0.0047	     4  	    3  	   865.563	    6.5062	   230.790	    1.5760	    0.0039	    0.0157	     0.144	    0.0804

 uw,dwdT*uT,dwdp*up  0.14314724289471664       -2.1030505406329638E-002  0.10378159811058589     
 	2023	04	18	17:42:50	     3.07	  232.010	    1.5759	   916.406	   0.0020	   0.00109	    0.0012	     4  	    3  	   860.626	    6.4814	   231.790	    1.5594	    0.0044	    0.0157	     0.143	    0.0810
 uw,dwdT*uT,dwdp*up  0.14314230685179463       -2.4017707965031561E-002  0.10362375095958556     
 	2023	04	18	17:54:51	     3.27	  232.010	    1.5703	   916.375	   0.0031	   0.00062	    0.0032	     4  	    3  	   860.590	    6.4822	   231.790	    1.5538	    0.0050	    0.0157	     0.143	    0.0810
 uw,dwdT*uT,dwdp*up  0.14313806571418478       -2.6425325329119339E-002  0.10379365756613927     
 	2023	04	18	18:04:51	     3.44	  232.010	    1.5662	   916.348	   0.0039	   0.00107	    0.0076	     4  	    3  	   860.561	    6.4826	   231.790	    1.5485	    0.0055	    0.0157	     0.143	    0.0811
 uw,dwdT*uT,dwdp*up  0.14313516668069251       -1.9665165555529263E-002  0.10363110695025082     
 	2023	04	18	18:14:51	     3.61	  232.011	    1.5629	   916.329	   0.0012	   0.00059	    0.0022	     4  	    3  	   860.537	    6.4834	   231.790	    1.5450	    0.0041	    0.0157	     0.143	    0.0810

 uw,dwdT*uT,dwdp*up  0.14228493489650385       -2.6236266604005722E-002  0.10468848874018193     
 	2023	04	18	18:55:51	     4.29	  233.018	    1.5498	   910.886	   0.0038	   0.00072	    0.0039	     4  	    3  	   855.592	    6.4626	   232.792	    1.5313	    0.0054	    0.0157	     0.142	    0.0816
 uw,dwdT*uT,dwdp*up  0.14228208208145432       -2.3259156569272445E-002  0.10464659883541427     
 	2023	04	18	19:05:51	     4.46	  233.015	    1.5473	   910.868	   0.0028	   0.00056	    0.0002	     4  	    3  	   855.591	    6.4607	   232.790	    1.5287	    0.0048	    0.0157	     0.142	    0.0816
 uw,dwdT*uT,dwdp*up  0.14228019614728216       -2.1257640093675558E-002  0.10474625746950243     
 	2023	04	18	19:15:51	     4.62	  233.017	    1.5452	   910.856	   0.0020	   0.00087	    0.0039	     4  	    3  	   855.565	    6.4624	   232.790	    1.5259	    0.0044	    0.0157	     0.142	    0.0815
 uw,dwdT*uT,dwdp*up  0.14227644500553902       -2.1365760746151079E-002  0.10465050676804043     
 	2023	04	18	19:25:51	     4.79	  233.016	    1.5421	   910.832	   0.0021	   0.00053	    0.0012	     4  	    3  	   855.552	    6.4613	   232.790	    1.5228	    0.0044	    0.0157	     0.142	    0.0815

 uw,dwdT*uT,dwdp*up  0.14143902927929436       -2.5454113964337079E-002  0.10564062285908339     
 	2023	04	18	20:06:22	     5.47	  234.013	    1.5370	   905.471	   0.0035	   0.00041	    0.0003	     4  	    3  	   850.683	    6.4405	   233.790	    1.5180	    0.0052	    0.0157	     0.141	    0.0821
 uw,dwdT*uT,dwdp*up  0.14143686244774153       -2.3344263294859020E-002  0.10563726328820461     
 	2023	04	18	20:16:21	     5.63	  234.014	    1.5357	   905.457	   0.0028	   0.00037	    0.0012	     4  	    3  	   850.671	    6.4403	   233.790	    1.5164	    0.0048	    0.0157	     0.141	    0.0821
 uw,dwdT*uT,dwdp*up  0.14143675923003007       -2.2671245708955668E-002  0.10564791805502906     
 	2023	04	18	20:27:51	     5.82	  234.006	    1.5327	   905.456	   0.0026	   0.00044	    0.0105	     4  	    3  	   850.687	    6.4383	   233.790	    1.5141	    0.0047	    0.0157	     0.141	    0.0821
 uw,dwdT*uT,dwdp*up  0.14144138453844049       -2.1670700346507872E-002  0.10562471989565686     
 	2023	04	18	20:37:51	     5.99	  234.008	    1.5320	   905.486	   0.0022	   0.00026	    0.0014	     4  	    3  	   850.672	    6.4435	   233.790	    1.5129	    0.0045	    0.0157	     0.141	    0.0821

 uw,dwdT*uT,dwdp*up  0.14061563085881967       -2.9689552836868648E-002  0.10687275545493233     
 	2023	04	18	21:19:21	     6.68	  235.008	    1.5454	   900.199	   0.0047	   0.00111	    0.0045	     4  	    3  	   845.895	    6.4197	   234.790	    1.5249	    0.0061	    0.0157	     0.141	    0.0827
 uw,dwdT*uT,dwdp*up  0.14061728661346201       -1.9453453225466377E-002  0.10665824793353902     
 	2023	04	18	21:29:21	     6.85	  235.010	    1.5459	   900.210	   0.0008	   0.00049	    0.0011	     4  	    3  	   845.886	    6.4221	   234.790	    1.5252	    0.0040	    0.0157	     0.141	    0.0826
 uw,dwdT*uT,dwdp*up  0.14061690176805972       -2.0298026620705463E-002  0.10660807211249167     
 	2023	04	18	21:39:21	     7.02	  235.011	    1.5482	   900.207	   0.0014	   0.00018	    0.0023	     4  	    3  	   845.901	    6.4199	   234.790	    1.5267	    0.0042	    0.0157	     0.141	    0.0826
 uw,dwdT*uT,dwdp*up  0.14061583028391395       -2.2105708098981412E-002  0.10661985819965031     
 	2023	04	18	21:49:21	     7.18	  235.007	    1.5463	   900.201	   0.0023	   0.00028	    0.0073	     4  	    3  	   845.905	    6.4187	   234.790	    1.5251	    0.0045	    0.0157	     0.141	    0.0826


# file for irun =  2: ./R1132E_R32/23_77/R1132E_R32_2304c.txt                                         
# pulse-echo; 20230419 08:02:19                                                                                                                                                                                                                                
# R1132E/32 (0.23/0.77) by mass; load from vapor phase at -45C; test operation of 2nd pressure transducer                                                                                                                                                      
# xxx                                                                                                                                                                                                                                                          
! scanxtime  =      .0                                                                                                                                                                                                                                         
! NTset = 13; nT =  4; nPID =  3                                                                                                                                                                                                                               
!                 T_cell   T_bath   T_room   T_paro dp/dT_max  TconvDelay TrepDelay                                                                                                                                                                            
! Tset array =   245.000  244.790  294.000    0.000   2.5000      1800.0    600.0                                                                                                                                                                              
! Tset array =   246.000  245.790  294.000    0.000   2.5000      1800.0    600.0                                                                                                                                                                              
! Tset array =   247.000  246.790  294.000    0.000   2.5000      1800.0    600.0                                                                                                                                                                              
! Tset array =   248.000  247.790  294.000    0.000   2.5000      1800.0    600.0                                                                                                                                                                              
! Tset array =   249.000  248.790  294.000    0.000   2.5000      1800.0    600.0                                                                                                                                                                              
! Tset array =   250.000  249.790  294.000    0.000   2.5000      1800.0    600.0                                                                                                                                                                              
! Tset array =   250.000  249.790  294.000    0.000   2.5000      1800.0    600.0                                                                                                                                                                              
!   Pset     =    9  continoue isochore or drop pressure and start next run if p near 8 MPa                                                                                                                                                                    
! Tset array =   251.000  250.790  294.000    0.000   2.5000      1800.0    600.0                                                                                                                                                                              
! Tset array =   252.000  251.790  294.000    0.000   2.5000      1800.0    600.0                                                                                                                                                                              
! Tset array =   253.000  252.790  294.000    0.000   2.5000      1800.0    600.0                                                                                                                                                                              
! Tset array =   254.000  253.790  294.000    0.000   2.5000      1800.0    600.0                                                                                                                                                                              
! Tset array =   255.000  254.790  294.000    0.000   2.5000      1800.0    600.0                                                                                                                                                                              
! Tset array =   255.000  254.790  294.000    0.000   2.5000      1800.0    600.0                                                                                                                                                                              
!   Pset     =    9  continoue isochore or drop pressure and start next run if p near 8 MPa                                                                                                                                                                    
! Terrmax:         0.2000   0.0200   9.9990 999.0000                                                                                                                                                                                                           
! Tsigmax:         0.0200   0.0200   1.0000  99.0000                                                                                                                                                                                                           
! PID_to_T:           1         2         3                                                                                                                                                                                                                    
!   SSheat   =      0.000     0.000     0.000                                                                                                                                                                                                                  
!   SSheat   =      0.000     0.000     0.000                                                                                                                                                                                                                  
!   SSheat   =      0.000     0.000     0.000                                                                                                                                                                                                                  
!   SSheat   =      0.000     0.000     0.000                                                                                                                                                                                                                  
!   SSheat   =      0.000     0.000     0.000                                                                                                                                                                                                                  
!   SSheat   =      0.000     0.000     0.000                                                                                                                                                                                                                  
!   SSheat   =      0.000     0.000     0.000                                                                                                                                                                                                                  
!   SSheat   =      0.000     0.000     0.000                                                                                                                                                                                                                  
!   SSheat   =      0.000     0.000     0.000                                                                                                                                                                                                                  
!   SSheat   =      0.000     0.000     0.000                                                                                                                                                                                                                  
!   SSheat   =      0.000     0.000     0.000                                                                                                                                                                                                                  
!   SSheat   =      0.000     0.000     0.000                                                                                                                                                                                                                  
!   SSheat   =      0.000     0.000     0.000                                                                                                                                                                                                                  
! IQratio(j):         1         2         3                                                                                                                                                                                                                    
! Qratio =          0.000     0.000     0.000                                                                                                                                                                                                                  
! Qratio =          0.000     0.000     0.000                                                                                                                                                                                                                  
! Qratio =          0.000     0.000     0.000                                                                                                                                                                                                                  
! Qratio =          0.000     0.000     0.000                                                                                                                                                                                                                  
! Qratio =          0.000     0.000     0.000                                                                                                                                                                                                                  
! Qratio =          0.000     0.000     0.000                                                                                                                                                                                                                  
! Qratio =          0.000     0.000     0.000                                                                                                                                                                                                                  
! Qratio =          0.000     0.000     0.000                                                                                                                                                                                                                  
! Qratio =          0.000     0.000     0.000                                                                                                                                                                                                                  
! Qratio =          0.000     0.000     0.000                                                                                                                                                                                                                  
! Qratio =          0.000     0.000     0.000                                                                                                                                                                                                                  
! Qratio =          0.000     0.000     0.000                                                                                                                                                                                                                  
! Qratio =          0.000     0.000     0.000                                                                                                                                                                                                                  
! pulse:     8000000.0       2.500          10      10.000  fpulse/Hz, Vpp, Ncycles, burst_int/ms                                                                                                                                                              
# NPread, MainP =   2    1                                                                                                                                                                                                                                     
# Pbaro =           1                                                                                                                                                                                                                                          
# Tcell, Tbaro =    1    3                                                                                                                                                                                                                                     
# ID_pressure =         131549       91434                                                                                                                                                                                                                     
# ID_temps    =     162CE_1573   Hart_7341   T100_room      paro_1                                                                                                                                                                                             
# ID_Rstd     =   Tin_22212/03                                                                                                                                                                                                                                 
# echox true                                                                                                                                                                                                                                                   
# echoy true                                                                                                                                                                                                                                                   
! about to initialize F700                                                                                                                                                                                                                                     
! about to initialize DSO                                                                                                                                                                                                                                      
! about to initialize AWG                                                                                                                                                                                                                                      
! about to initialize Keithley 2002                                                                                                                                                                                                                            
! about to initialize HP_3458A                                                                                                                                                                                                                                 
! skip initialization of HP power supplies [PID disabled]                                                                                                                                                                                                      
! initialization complete                                                                                                                                                                                                                                      

 uw,dwdT*uT,dwdp*up  0.13227500767654143       -2.0010275140020781E-002  0.11792669136705597     
 	2023	04	19	11:17:51	    20.66	  245.005	    1.6064	   846.804	   0.0005	   0.00028	    0.0035	     4  	    3  	   796.524	    6.3124	   244.790	    1.5828	    0.0039	    0.0157	     0.132	    0.0887
 uw,dwdT*uT,dwdp*up  0.13227257276072876       -2.0529477252134994E-002  0.11793303967002766     
 	2023	04	19	11:27:51	    20.82	  245.005	    1.6038	   846.788	   0.0010	   0.00027	    0.0013	     4  	    3  	   796.504	    6.3132	   244.790	    1.5808	    0.0040	    0.0157	     0.132	    0.0887
 uw,dwdT*uT,dwdp*up  0.13227319782550478       -2.0329689499571361E-002  0.11791960071822961     
 	2023	04	19	11:37:51	    20.99	  245.005	    1.6047	   846.792	   0.0009	   0.00016	    0.0024	     4  	    3  	   796.511	    6.3128	   244.790	    1.5814	    0.0040	    0.0157	     0.132	    0.0887
 uw,dwdT*uT,dwdp*up  0.13227178821945998       -2.0392566852468191E-002  0.11793908568449397     
 	2023	04	19	11:47:52	    21.16	  245.004	    1.6035	   846.783	   0.0009	   0.00031	    0.0016	     4  	    3  	   796.505	    6.3124	   244.790	    1.5805	    0.0040	    0.0157	     0.132	    0.0887

 uw,dwdT*uT,dwdp*up  0.13143045232008646       -2.0410335390313537E-002  0.11924193388994002     
 	2023	04	19	12:27:22	    21.82	  246.000	    1.6040	   841.397	   0.0009	   0.00045	    0.0029	     4  	    3  	   791.439	    6.3123	   245.790	    1.5814	    0.0040	    0.0157	     0.131	    0.0894
 uw,dwdT*uT,dwdp*up  0.13143071368190781       -2.0858384074835801E-002  0.11921096326914830     
 	2023	04	19	12:37:22	    21.98	  246.000	    1.6045	   841.399	   0.0012	   0.00028	    0.0038	     4  	    3  	   791.441	    6.3123	   245.790	    1.5815	    0.0041	    0.0157	     0.131	    0.0894
 uw,dwdT*uT,dwdp*up  0.13143078585620166       -4.2715237023394220E-002  0.11921664568676824     
 	2023	04	19	12:47:21	    22.15	  245.988	    1.6033	   841.399	   0.0074	   0.00039	    0.0120	     4  	    3  	   791.494	    6.3052	   245.790	    1.5796	    0.0084	    0.0157	     0.131	    0.0899
 uw,dwdT*uT,dwdp*up  0.13143323695291950       -2.0182619170561106E-002  0.11921915922426500     
 	2023	04	19	12:57:21	    22.32	  245.997	    1.6030	   841.415	   0.0006	   0.00034	    0.0056	     4  	    3  	   791.446	    6.3137	   245.790	    1.5795	    0.0040	    0.0157	     0.131	    0.0894

 uw,dwdT*uT,dwdp*up  0.13058378756857564       -2.2612193019287297E-002  0.12060198882938586     
 	2023	04	19	13:38:51	    23.01	  247.007	    1.6154	   835.977	   0.0021	   0.00071	    0.0013	     4  	    3  	   786.377	    6.3075	   246.790	    1.5899	    0.0044	    0.0157	     0.131	    0.0902
 uw,dwdT*uT,dwdp*up  0.13058659309396450       -2.0245381565344511E-002  0.12047560090549725     
 	2023	04	19	13:48:51	    23.17	  247.009	    1.6185	   835.995	   0.0006	   0.00014	    0.0007	     4  	    3  	   786.392	    6.3076	   246.790	    1.5924	    0.0040	    0.0157	     0.131	    0.0901
 uw,dwdT*uT,dwdp*up  0.13058871219650800       -2.1020146693686088E-002  0.12066676482540080     
 	2023	04	19	13:58:51	    23.34	  247.008	    1.6192	   836.009	   0.0013	   0.00090	    0.0022	     4  	    3  	   786.402	    6.3081	   246.790	    1.5942	    0.0041	    0.0157	     0.131	    0.0902
 uw,dwdT*uT,dwdp*up  0.13059132659335193       -2.0469904691014628E-002  0.12051393890678647     
 	2023	04	19	14:08:52	    23.51	  247.008	    1.6221	   836.025	   0.0009	   0.00047	    0.0016	     4  	    3  	   786.423	    6.3073	   246.790	    1.5972	    0.0040	    0.0157	     0.131	    0.0901

 uw,dwdT*uT,dwdp*up  0.12975735268045235       -2.2579911051404680E-002  0.12181736994679067     
 	2023	04	19	14:50:21	    24.20	  248.005	    1.6344	   830.686	   0.0020	   0.00050	    0.0043	     4  	    3  	   781.402	    6.3072	   247.790	    1.6090	    0.0044	    0.0157	     0.130	    0.0909
 uw,dwdT*uT,dwdp*up  0.12975640445541417       -2.0799322387699871E-002  0.12178873393493628     
 	2023	04	19	15:00:21	    24.37	  248.005	    1.6326	   830.680	   0.0011	   0.00033	    0.0036	     4  	    3  	   781.388	    6.3083	   247.790	    1.6083	    0.0040	    0.0157	     0.130	    0.0909
 uw,dwdT*uT,dwdp*up  0.12975733762659955       -2.4923655853500589E-002  0.12185231935210214     
 	2023	04	19	15:10:21	    24.53	  248.007	    1.6345	   830.686	   0.0029	   0.00062	    0.0056	     4  	    3  	   781.395	    6.3081	   247.790	    1.6100	    0.0048	    0.0157	     0.130	    0.0909
 uw,dwdT*uT,dwdp*up  0.12975713227340666       -2.0864761157975864E-002  0.12180518260173374     
 	2023	04	19	15:20:21	    24.70	  248.007	    1.6339	   830.685	   0.0011	   0.00043	    0.0016	     4  	    3  	   781.391	    6.3084	   247.790	    1.6094	    0.0041	    0.0157	     0.130	    0.0909

 uw,dwdT*uT,dwdp*up  0.12891123146198366       -2.0725536395621157E-002  0.12314683331667986     
 	2023	04	19	16:02:51	    25.41	  249.017	    1.6464	   825.270	   0.0009	   0.00043	    0.0051	     4  	    3  	   776.284	    6.3103	   248.793	    1.6218	    0.0040	    0.0157	     0.129	    0.0916
 uw,dwdT*uT,dwdp*up  0.12891000920683462       -2.0830492377110016E-002  0.12313838153184857     
 	2023	04	19	16:12:51	    25.57	  249.016	    1.6449	   825.262	   0.0010	   0.00036	    0.0017	     4  	    3  	   776.276	    6.3103	   248.790	    1.6208	    0.0040	    0.0157	     0.129	    0.0916
 uw,dwdT*uT,dwdp*up  0.12891162285506100       -2.0289342852546140E-002  0.12314310343130025     
 	2023	04	19	16:22:51	    25.74	  249.017	    1.6459	   825.272	   0.0005	   0.00040	    0.0022	     4  	    3  	   776.283	    6.3108	   248.790	    1.6213	    0.0039	    0.0157	     0.129	    0.0916
 uw,dwdT*uT,dwdp*up  0.12891126061338479       -2.0931081427922351E-002  0.12310397500426198     
 	2023	04	19	16:32:51	    25.91	  249.018	    1.6458	   825.270	   0.0011	   0.00004	    0.0027	     4  	    3  	   776.277	    6.3112	   248.792	    1.6220	    0.0041	    0.0157	     0.129	    0.0916

 uw,dwdT*uT,dwdp*up  0.12808958774097917       -2.0774605639370773E-002  0.12443349323939638     
 	2023	04	19	17:15:21	    26.62	  250.003	    1.6620	   820.010	   0.0009	   0.00016	    0.0024	     4  	    3  	   771.314	    6.3134	   249.790	    0.0000	    0.0040	    0.0157	     0.128	    0.0923
 uw,dwdT*uT,dwdp*up  0.12809039086771370       -2.0559522706172950E-002  0.12443771163453844     
 	2023	04	19	17:25:21	    26.78	  250.003	    1.6625	   820.015	   0.0007	   0.00022	    0.0020	     4  	    3  	   771.315	    6.3139	   249.790	    0.0000	    0.0040	    0.0157	     0.128	    0.0923
 uw,dwdT*uT,dwdp*up  0.12808938314473461       -2.1328750856181199E-002  0.12443487675672224     
 	2023	04	19	17:35:21	    26.95	  250.003	    1.6626	   820.008	   0.0013	   0.00019	    0.0022	     4  	    3  	   771.316	    6.3129	   249.790	    0.0000	    0.0041	    0.0157	     0.128	    0.0924
 uw,dwdT*uT,dwdp*up  0.12809223121889465       -2.0387640620621865E-002  0.12442639733515731     
 	2023	04	19	17:45:21	    27.12	  250.003	    1.6632	   820.026	   0.0005	   0.00010	    0.0019	     4  	    3  	   771.320	    6.3147	   249.790	    0.0000	    0.0039	    0.0157	     0.128	    0.0923


 uw,dwdT*uT,dwdp*up  0.12729758189496795       -2.0551963748868085E-002  0.12587611671820267     
 	2023	04	20	08:41:52	    42.06	  251.007	    1.7183	   814.939	   0.0006	   0.00090	    0.0019	     4  	    3  	   766.554	    6.3121	   250.790	    0.0000	    0.0040	    0.0157	     0.127	    0.0930
 uw,dwdT*uT,dwdp*up  0.12729645529504888       -2.0774835800882581E-002  0.12570748653073285     
 	2023	04	20	08:51:51	    42.22	  251.006	    1.7179	   814.932	   0.0009	   0.00040	    0.0013	     4  	    3  	   766.558	    6.3106	   250.790	    0.0000	    0.0040	    0.0157	     0.127	    0.0930
 uw,dwdT*uT,dwdp*up  0.12729752995211163       -2.1013686936708079E-002  0.12574726843110190     
 	2023	04	20	09:01:51	    42.39	  251.006	    1.7197	   814.939	   0.0011	   0.00059	    0.0021	     4  	    3  	   766.573	    6.3094	   250.790	    0.0000	    0.0040	    0.0157	     0.127	    0.0930
 uw,dwdT*uT,dwdp*up  0.12729948544024342       -2.0628500156554232E-002  0.12567995500044643     
 	2023	04	20	09:11:51	    42.56	  251.006	    1.7214	   814.951	   0.0007	   0.00032	    0.0017	     4  	    3  	   766.584	    6.3094	   250.787	    0.0000	    0.0040	    0.0157	     0.127	    0.0930

 uw,dwdT*uT,dwdp*up  0.12701720859979962       -2.0522373152862771E-002  0.12545207773589531     
 	2023	04	20	10:01:51	    43.39	  251.994	    2.2005	   813.144	   0.0007	   0.00043	    0.0061	     4  	    3  	   765.309	    6.2505	   251.790	    0.0000	    0.0040	    0.0157	     0.127	    0.0925
 uw,dwdT*uT,dwdp*up  0.12702211847053080       -2.0349597055498388E-002  0.12556150303497535     
 	2023	04	20	10:11:52	    43.56	  251.994	    2.2039	   813.176	   0.0005	   0.00081	    0.0024	     4  	    3  	   765.337	    6.2507	   251.790	    0.0000	    0.0039	    0.0157	     0.127	    0.0925
 uw,dwdT*uT,dwdp*up  0.12702250257290720       -2.0607410316433407E-002  0.12548279675934090     
 	2023	04	20	10:21:52	    43.72	  251.994	    2.2054	   813.178	   0.0008	   0.00061	    0.0017	     4  	    3  	   765.350	    6.2492	   251.790	    0.0000	    0.0040	    0.0157	     0.127	    0.0925
 uw,dwdT*uT,dwdp*up  0.12702266301051926       -2.0684276968916671E-002  0.12562879376500707     
 	2023	04	20	10:31:51	    43.89	  251.994	    2.2053	   813.179	   0.0009	   0.00097	    0.0066	     4  	    3  	   765.351	    6.2492	   251.790	    0.0000	    0.0040	    0.0157	     0.127	    0.0925

 uw,dwdT*uT,dwdp*up  0.12723817623131156       -2.0399727267517234E-002  0.12373556660236922     
 	2023	04	20	11:21:51	    44.72	  252.998	    3.1519	   814.559	   0.0009	   0.00076	    0.0054	     4  	    3  	   767.722	    6.1007	   252.790	    0.0000	    0.0040	    0.0157	     0.127	    0.0908
 uw,dwdT*uT,dwdp*up  0.12724030333559291       -2.0269110442335023E-002  0.12360963026104933     
 	2023	04	20	11:31:51	    44.89	  252.998	    3.1536	   814.573	   0.0007	   0.00031	    0.0031	     4  	    3  	   767.733	    6.1010	   252.790	    0.0000	    0.0040	    0.0157	     0.127	    0.0907
 uw,dwdT*uT,dwdp*up  0.12724504672341302       -2.1191494501486385E-002  0.12388112913877257     
 	2023	04	20	11:41:52	    45.06	  252.998	    3.1580	   814.603	   0.0014	   0.00111	    0.0065	     4  	    3  	   767.772	    6.0996	   252.790	    0.0000	    0.0042	    0.0157	     0.127	    0.0908
 uw,dwdT*uT,dwdp*up  0.12725442018779953       -2.0191134883911534E-002  0.12403171829374986     
 	2023	04	20	11:51:51	    45.22	  252.999	    3.1673	   814.663	   0.0006	   0.00140	    0.0060	     4  	    3  	   767.837	    6.0984	   252.790	    0.0000	    0.0040	    0.0157	     0.127	    0.0907

 uw,dwdT*uT,dwdp*up  0.12746817382726786       -1.9751424615529086E-002  0.12193894498813672     
 	2023	04	20	12:41:21	    46.05	  253.997	    4.1057	   816.031	   0.0003	   0.00061	    0.0020	     4  	    3  	   770.136	    5.9594	   253.790	    0.0000	    0.0039	    0.0157	     0.127	    0.0891
 uw,dwdT*uT,dwdp*up  0.12746567696336497       -2.0180782067217424E-002  0.12201643909466726     
 	2023	04	20	12:51:21	    46.22	  253.997	    4.1034	   816.015	   0.0009	   0.00081	    0.0034	     4  	    3  	   770.118	    5.9597	   253.790	    0.0000	    0.0040	    0.0157	     0.127	    0.0891
 uw,dwdT*uT,dwdp*up  0.12746615146643572       -2.0014755020389713E-002  0.12230024713733277     
 	2023	04	20	13:01:22	    46.38	  253.995	    4.1034	   816.018	   0.0007	   0.00134	    0.0052	     4  	    3  	   770.126	    5.9591	   253.790	    0.0000	    0.0040	    0.0157	     0.127	    0.0891
 uw,dwdT*uT,dwdp*up  0.12746972888216673       -1.9836755434693966E-002  0.12203282599806840     
 	2023	04	20	13:11:21	    46.55	  253.997	    4.1072	   816.041	   0.0005	   0.00088	    0.0027	     4  	    3  	   770.147	    5.9591	   253.790	    0.0000	    0.0039	    0.0157	     0.127	    0.0891

 uw,dwdT*uT,dwdp*up  0.12768466808537016       -2.0523156057852023E-002  0.12024135834146774     
 	2023	04	20	14:00:52	    47.37	  255.014	    5.0593	   817.417	   0.0013	   0.00038	    0.0033	     4  	    3  	   772.416	    5.8260	   254.790	    0.0000	    0.0041	    0.0157	     0.128	    0.0875
 uw,dwdT*uT,dwdp*up  0.12768711599936849       -2.0257007336035828E-002  0.12024992369930222     
 	2023	04	20	14:10:52	    47.54	  255.012	    5.0623	   817.433	   0.0012	   0.00048	    0.0022	     4  	    3  	   772.450	    5.8235	   254.790	    0.0000	    0.0041	    0.0157	     0.128	    0.0875
 uw,dwdT*uT,dwdp*up  0.12768874968759877       -2.0440728545205591E-002  0.12038392781309566     
 	2023	04	20	14:20:52	    47.71	  255.013	    5.0637	   817.443	   0.0013	   0.00089	    0.0023	     4  	    3  	   772.454	    5.8243	   254.790	    0.0000	    0.0041	    0.0157	     0.128	    0.0875
 uw,dwdT*uT,dwdp*up  0.12768830981870591       -1.9930120904349730E-002  0.12070530808072841     
 	2023	04	20	14:30:53	    47.87	  255.016	    5.0626	   817.441	   0.0009	   0.00144	    0.0045	     4  	    3  	   772.434	    5.8266	   254.790	    0.0000	    0.0040	    0.0157	     0.128	    0.0876


# file for irun =  3: ./R1132E_R32/23_77/R1132E_R32_2304d.txt                                         
# pulse-echo; 20230420 14:40:12                                                                                                                                                                                                                                
# R1132E/32 (0.23/0.77) by mass; load from vapor phase at -45C; test operation of 2nd pressure transducer                                                                                                                                                      
# xxx                                                                                                                                                                                                                                                          
! scanxtime  =      .0                                                                                                                                                                                                                                         
! NTset =  9; nT =  4; nPID =  3                                                                                                                                                                                                                               
!                 T_cell   T_bath   T_room   T_paro dp/dT_max  TconvDelay TrepDelay                                                                                                                                                                            
! Tset array =   236.000  235.790  294.000    0.000   2.5000      1800.0    600.0                                                                                                                                                                              
! Tset array =   238.000  237.790  294.000    0.000   2.5000      1800.0    600.0                                                                                                                                                                              
! Tset array =   240.000  239.790  294.000    0.000   2.5000      1800.0    600.0                                                                                                                                                                              
! Tset array =   242.000  241.790  294.000    0.000   2.5000      1800.0    600.0                                                                                                                                                                              
! Tset array =   244.000  243.790  294.000    0.000   2.5000      1800.0    600.0                                                                                                                                                                              
! Tset array =   256.000  255.790  294.000    0.000   2.5000      1800.0    600.0                                                                                                                                                                              
! Tset array =   257.000  256.790  294.000    0.000   2.5000      1800.0    600.0                                                                                                                                                                              
! Tset array =   258.000  257.790  294.000    0.000   2.5000      1800.0    600.0                                                                                                                                                                              
! Tset array =   258.000  257.790  294.000    0.000   2.5000      1800.0    600.0                                                                                                                                                                              
!   Pset     =    9  continoue isochore or drop pressure and start next run if p near 8 MPa                                                                                                                                                                    
! Terrmax:         0.2000   0.0200   9.9990 999.0000                                                                                                                                                                                                           
! Tsigmax:         0.0200   0.0200   1.0000  99.0000                                                                                                                                                                                                           
! PID_to_T:           1         2         3                                                                                                                                                                                                                    
!   SSheat   =      0.000     0.000     0.000                                                                                                                                                                                                                  
!   SSheat   =      0.000     0.000     0.000                                                                                                                                                                                                                  
!   SSheat   =      0.000     0.000     0.000                                                                                                                                                                                                                  
!   SSheat   =      0.000     0.000     0.000                                                                                                                                                                                                                  
!   SSheat   =      0.000     0.000     0.000                                                                                                                                                                                                                  
!   SSheat   =      0.000     0.000     0.000                                                                                                                                                                                                                  
!   SSheat   =      0.000     0.000     0.000                                                                                                                                                                                                                  
!   SSheat   =      0.000     0.000     0.000                                                                                                                                                                                                                  
!   SSheat   =      0.000     0.000     0.000                                                                                                                                                                                                                  
! IQratio(j):         1         2         3                                                                                                                                                                                                                    
! Qratio =          0.000     0.000     0.000                                                                                                                                                                                                                  
! Qratio =          0.000     0.000     0.000                                                                                                                                                                                                                  
! Qratio =          0.000     0.000     0.000                                                                                                                                                                                                                  
! Qratio =          0.000     0.000     0.000                                                                                                                                                                                                                  
! Qratio =          0.000     0.000     0.000                                                                                                                                                                                                                  
! Qratio =          0.000     0.000     0.000                                                                                                                                                                                                                  
! Qratio =          0.000     0.000     0.000                                                                                                                                                                                                                  
! Qratio =          0.000     0.000     0.000                                                                                                                                                                                                                  
! Qratio =          0.000     0.000     0.000                                                                                                                                                                                                                  
! pulse:     8000000.0       2.500          10      10.000  fpulse/Hz, Vpp, Ncycles, burst_int/ms                                                                                                                                                              
# NPread, MainP =   2    1                                                                                                                                                                                                                                     
# Pbaro =           1                                                                                                                                                                                                                                          
# Tcell, Tbaro =    1    3                                                                                                                                                                                                                                     
# ID_pressure =         131549       91434                                                                                                                                                                                                                     
# ID_temps    =     162CE_1573   Hart_7341   T100_room      paro_1                                                                                                                                                                                             
# ID_Rstd     =   Tin_22212/03                                                                                                                                                                                                                                 
# echox true                                                                                                                                                                                                                                                   
# echoy true                                                                                                                                                                                                                                                   
! about to initialize F700                                                                                                                                                                                                                                     
! about to initialize DSO                                                                                                                                                                                                                                      
! about to initialize AWG                                                                                                                                                                                                                                      
! about to initialize Keithley 2002                                                                                                                                                                                                                            
! about to initialize HP_3458A                                                                                                                                                                                                                                 
! skip initialization of HP power supplies [PID disabled]                                                                                                                                                                                                      
! initialization complete                                                                                                                                                                                                                                      

 uw,dwdT*uT,dwdp*up  0.13985959492960143       -1.9393218476263581E-002  0.10750936772635457     
 	2023	04	20	16:03:19	    49.41	  235.992	    1.6013	   895.359	   0.0007	   0.00016	    0.0022	     4  	    3  	   841.466	    6.4047	   235.790	    0.0000	    0.0040	    0.0157	     0.140	    0.0830
 uw,dwdT*uT,dwdp*up  0.13985656734669463       -1.9377928305195781E-002  0.10756993026228230     
 	2023	04	20	16:13:19	    49.58	  235.993	    1.6019	   895.340	   0.0006	   0.00055	    0.0010	     4  	    3  	   841.468	    6.4021	   235.790	    0.0000	    0.0040	    0.0157	     0.140	    0.0830
 uw,dwdT*uT,dwdp*up  0.13985314938503637       -1.9355190695297314E-002  0.37682982215312194     
 	2023	04	20	16:23:20	    49.75	  235.992	    1.6531	   895.318	   0.0006	   0.05265	    0.0034	     4  	    3  	   841.822	    6.3548	   235.790	    0.0000	    0.0040	    0.0549	     0.140	    0.1157
 uw,dwdT*uT,dwdp*up  0.13984875902207297       -1.9452989379011833E-002  0.10782016993399374     
 	2023	04	20	16:40:20	    50.03	  235.992	    1.6041	   895.290	   0.0007	   0.00121	    0.0081	     4  	    3  	   841.485	    6.3940	   235.790	    0.0000	    0.0040	    0.0157	     0.140	    0.0830

 uw,dwdT*uT,dwdp*up  0.13816021181598409       -2.0410855563571365E-002  0.10995704489120596     
 	2023	04	20	17:21:51	    50.72	  238.001	    1.5965	   884.480	   0.0013	   0.00113	    0.0040	     4  	    3  	   831.554	    6.3648	   237.790	    0.0000	    0.0041	    0.0157	     0.138	    0.0842
 uw,dwdT*uT,dwdp*up  0.13815699761718878       -1.9768121025665476E-002  0.10982269150948384     
 	2023	04	20	17:31:50	    50.89	  238.000	    1.5918	   884.460	   0.0009	   0.00079	    0.0023	     4  	    3  	   831.525	    6.3660	   237.790	    0.0000	    0.0040	    0.0157	     0.138	    0.0842
 uw,dwdT*uT,dwdp*up  0.13815395823897222       -1.9525174018688574E-002  0.10983016095575193     
 	2023	04	20	17:41:51	    51.06	  238.000	    1.5884	   884.440	   0.0006	   0.00079	    0.0018	     4  	    3  	   831.500	    6.3668	   237.790	    0.0000	    0.0040	    0.0157	     0.138	    0.0842
 uw,dwdT*uT,dwdp*up  0.13815168830174512       -1.9648243622243610E-002  0.10973600657933347     
 	2023	04	20	17:51:51	    51.22	  238.000	    1.5858	   884.426	   0.0008	   0.00042	    0.0019	     4  	    3  	   831.481	    6.3675	   237.790	    0.0000	    0.0040	    0.0157	     0.138	    0.0842

 uw,dwdT*uT,dwdp*up  0.13647213651082779       -1.9985400753029396E-002  0.11195382549822812     
 	2023	04	20	18:33:21	    51.92	  240.003	    1.5866	   873.673	   0.0009	   0.00026	    0.0005	     4  	    3  	   821.549	    6.3446	   239.790	    0.0000	    0.0040	    0.0157	     0.136	    0.0854
 uw,dwdT*uT,dwdp*up  0.13647129144008602       -2.0228191386606753E-002  0.11197910480717506     
 	2023	04	20	18:43:21	    52.08	  240.002	    1.5859	   873.668	   0.0011	   0.00042	    0.0010	     4  	    3  	   821.550	    6.3438	   239.787	    0.0000	    0.0041	    0.0157	     0.136	    0.0854
 uw,dwdT*uT,dwdp*up  0.13647151098547597       -2.0825153062947282E-002  0.11198334178531964     
 	2023	04	20	18:53:21	    52.25	  240.001	    1.5869	   873.669	   0.0015	   0.00046	    0.0015	     4  	    3  	   821.560	    6.3427	   239.790	    0.0000	    0.0042	    0.0157	     0.136	    0.0854
 uw,dwdT*uT,dwdp*up  0.13647025110440986       -1.9718308562526255E-002  0.11195985289865058     
 	2023	04	20	19:03:21	    52.42	  240.002	    1.5854	   873.661	   0.0006	   0.00030	    0.0007	     4  	    3  	   821.547	    6.3435	   239.790	    0.0000	    0.0040	    0.0157	     0.136	    0.0854

 uw,dwdT*uT,dwdp*up  0.13478033629060460       -2.1093857779557339E-002  0.11438706491584948     
 	2023	04	20	19:43:51	    53.09	  242.012	    1.5848	   862.843	   0.0015	   0.00065	    0.0013	     4  	    3  	   811.488	    6.3285	   241.790	    0.0000	    0.0042	    0.0157	     0.135	    0.0867
 uw,dwdT*uT,dwdp*up  0.13477984941570550       -2.0964199040860519E-002  0.11434867273440905     
 	2023	04	20	19:53:51	    53.26	  242.012	    1.5842	   862.840	   0.0015	   0.00050	    0.0024	     4  	    3  	   811.480	    6.3291	   241.787	    0.0000	    0.0042	    0.0157	     0.135	    0.0867
 uw,dwdT*uT,dwdp*up  0.13478028235707723       -2.0420678030058009E-002  0.11430631158914523     
 	2023	04	20	20:03:51	    53.42	  242.011	    1.5851	   862.842	   0.0011	   0.00030	    0.0013	     4  	    3  	   811.493	    6.3278	   241.790	    0.0000	    0.0041	    0.0157	     0.135	    0.0867
 uw,dwdT*uT,dwdp*up  0.13478004912867456       -2.0806471231397537E-002  0.11431207171685090     
 	2023	04	20	20:13:51	    53.59	  242.012	    1.5847	   862.841	   0.0014	   0.00032	    0.0030	     4  	    3  	   811.483	    6.3288	   241.790	    0.0000	    0.0041	    0.0157	     0.135	    0.0867

 uw,dwdT*uT,dwdp*up  0.13311336308267835       -2.0138527867087724E-002  0.11670135830904547     
 	2023	04	20	20:55:21	    54.28	  244.002	    1.5965	   852.171	   0.0008	   0.00032	    0.0016	     4  	    3  	   801.538	    6.3169	   243.790	    0.0000	    0.0040	    0.0157	     0.133	    0.0880
 uw,dwdT*uT,dwdp*up  0.13311546955670608       -2.0408583135615770E-002  0.11672874068413737     
 	2023	04	20	21:05:21	    54.45	  244.002	    1.5994	   852.184	   0.0010	   0.00050	    0.0008	     4  	    3  	   801.559	    6.3158	   243.790	    0.0000	    0.0040	    0.0157	     0.133	    0.0880
 uw,dwdT*uT,dwdp*up  0.13311808072643225       -2.0422998609701575E-002  0.11673379201481694     
 	2023	04	20	21:15:21	    54.62	  244.001	    1.6026	   852.201	   0.0010	   0.00056	    0.0019	     4  	    3  	   801.586	    6.3144	   243.790	    0.0000	    0.0040	    0.0157	     0.133	    0.0880
 uw,dwdT*uT,dwdp*up  0.13312066728971614       -2.1278831181796031E-002  0.11677541197393979     
 	2023	04	20	21:25:21	    54.78	  244.001	    1.6057	   852.218	   0.0016	   0.00073	    0.0033	     4  	    3  	   801.611	    6.3131	   243.790	    0.0000	    0.0042	    0.0157	     0.133	    0.0880

 uw,dwdT*uT,dwdp*up  0.12785502216379338       -1.9432672564854835E-002  0.11887622609595505     
 	2023	04	20	22:29:51	    55.86	  256.017	    5.9654	   818.508	   0.0006	   0.00071	    0.0085	     4  	    3  	   774.370	    5.6998	   255.790	    0.0000	    0.0040	    0.0157	     0.128	    0.0861
 uw,dwdT*uT,dwdp*up  0.12786624434636298       -1.9364387208218856E-002  0.11880552439939336     
 	2023	04	20	22:39:52	    56.02	  256.017	    5.9762	   818.580	   0.0005	   0.00058	    0.0061	     4  	    3  	   774.455	    5.6975	   255.790	    0.0000	    0.0039	    0.0157	     0.128	    0.0861
 uw,dwdT*uT,dwdp*up  0.12787439121816183       -2.1358219023958496E-002  0.11920547198479228     
 	2023	04	20	22:49:51	    56.19	  256.017	    5.9824	   818.632	   0.0019	   0.00144	    0.0106	     4  	    3  	   774.503	    5.6977	   255.793	    0.0000	    0.0043	    0.0157	     0.128	    0.0861
 uw,dwdT*uT,dwdp*up  0.12787984525909701       -2.0399307734215708E-002  0.11897976931312174     
 	2023	04	20	22:59:51	    56.36	  256.018	    5.9880	   818.667	   0.0014	   0.00109	    0.0036	     4  	    3  	   774.538	    5.6974	   255.790	    0.0000	    0.0041	    0.0157	     0.128	    0.0861

 uw,dwdT*uT,dwdp*up  0.12804206381493619       -1.9821643366611248E-002  0.11745722319136932     
 	2023	04	20	23:47:51	    57.16	  257.034	    6.8896	   819.705	   0.0012	   0.00074	    0.0047	     4  	    3  	   776.371	    5.5817	   256.790	    0.0000	    0.0041	    0.0157	     0.128	    0.0848
 uw,dwdT*uT,dwdp*up  0.12804408942396225       -2.0803620797701421E-002  0.11754982804753396     
 	2023	04	20	23:57:52	    57.32	  257.033	    6.8916	   819.718	   0.0017	   0.00098	    0.0072	     4  	    3  	   776.389	    5.5809	   256.790	    0.0000	    0.0043	    0.0157	     0.128	    0.0848
 uw,dwdT*uT,dwdp*up  0.12804634831220482       -1.9603226150648197E-002  0.11794144216695535     
 	2023	04	21	00:07:51	    57.49	  257.034	    6.8931	   819.733	   0.0010	   0.00162	    0.0049	     4  	    3  	   776.396	    5.5818	   256.790	    0.0000	    0.0040	    0.0157	     0.128	    0.0848
 uw,dwdT*uT,dwdp*up  0.12804822397501156       -2.0253368878900016E-002  0.11754583793361506     
 	2023	04	21	00:17:51	    57.66	  257.033	    6.8956	   819.745	   0.0015	   0.00100	    0.0110	     4  	    3  	   776.420	    5.5801	   256.790	    0.0000	    0.0042	    0.0157	     0.128	    0.0848

 uw,dwdT*uT,dwdp*up  0.12827005425197816       -1.8970067865416336E-002  0.11614261073859609     
 	2023	04	21	01:06:21	    58.47	  258.020	    7.8321	   821.165	   0.0006	   0.00108	    0.0062	     4  	    3  	   778.627	    5.4632	   257.790	    0.0000	    0.0039	    0.0157	     0.128	    0.0834
 uw,dwdT*uT,dwdp*up  0.12826953148851467       -1.9948927394152584E-002  0.11621473391184026     
 	2023	04	21	01:16:21	    58.63	  258.020	    7.8320	   821.162	   0.0014	   0.00121	    0.0084	     4  	    3  	   778.622	    5.4635	   257.790	    0.0000	    0.0042	    0.0157	     0.128	    0.0834
 uw,dwdT*uT,dwdp*up  0.12826947710447675       -2.0592025280082665E-002  0.11628763983769941     
 	2023	04	21	01:26:22	    58.80	  258.021	    7.8300	   821.161	   0.0018	   0.00132	    0.0023	     4  	    3  	   778.604	    5.4659	   257.790	    0.0000	    0.0043	    0.0157	     0.128	    0.0834
 uw,dwdT*uT,dwdp*up  0.12826762542425213       -2.1098944444290994E-002  0.11603049705868357     
 	2023	04	21	01:36:21	    58.97	  258.020	    7.8282	   821.149	   0.0020	   0.00080	    0.0047	     4  	    3  	   778.596	    5.4654	   257.790	    0.0000	    0.0044	    0.0157	     0.128	    0.0834

 uw,dwdT*uT,dwdp*up  0.12819575976010308       -1.9658122909558373E-002  0.11624025860594096     
 	2023	04	21	15:44:51	    73.11	  258.021	    7.7552	   820.689	   0.0012	   0.00083	    0.0076	     4  	    3  	   778.051	    5.4802	   257.790	    0.0000	    0.0041	    0.0157	     0.128	    0.0835
 uw,dwdT*uT,dwdp*up  0.12819144863057230       -1.9206618747739167E-002  0.11614348398141532     
 	2023	04	21	15:54:52	    73.27	  258.021	    7.7508	   820.662	   0.0008	   0.00048	    0.0058	     4  	    3  	   778.020	    5.4808	   257.788	    0.0000	    0.0040	    0.0157	     0.128	    0.0835
 uw,dwdT*uT,dwdp*up  0.12818875922706904       -1.9445054809395040E-002  0.11630797341417923     
 	2023	04	21	16:04:51	    73.44	  258.021	    7.7496	   820.644	   0.0010	   0.00095	    0.0051	     4  	    3  	   778.008	    5.4803	   257.790	    0.0000	    0.0040	    0.0157	     0.128	    0.0836
 uw,dwdT*uT,dwdp*up  0.12818726645208472       -1.9959445031717430E-002  0.11625182338536695     
 	2023	04	21	16:14:52	    73.61	  258.021	    7.7472	   820.635	   0.0014	   0.00081	    0.0077	     4  	    3  	   777.993	    5.4810	   257.790	    0.0000	    0.0041	    0.0157	     0.128	    0.0836


# file for irun =  4: ./R1132E_R32/23_77/R1132E_R32_2304e.txt                                         
# pulse-echo; 20230421 17:36:11                                                                                                                                                                                                                                
# R1132E/32 (0.23/0.77) by mass; load from vapor phase at -45C; 2nd pressure transducer is now not working                                                                                                                                                     
# xxx                                                                                                                                                                                                                                                          
! scanxtime  =      .0                                                                                                                                                                                                                                         
! NTset =  8; nT =  4; nPID =  3                                                                                                                                                                                                                               
!                 T_cell   T_bath   T_room   T_paro dp/dT_max  TconvDelay TrepDelay                                                                                                                                                                            
! Tset array =   258.000  257.770  294.000    0.000   2.5000      1800.0    600.0                                                                                                                                                                              
! Tset array =   259.000  258.770  294.000    0.000   2.5000      1800.0    600.0                                                                                                                                                                              
! Tset array =   260.000  259.770  294.000    0.000   2.0000      1800.0    600.0                                                                                                                                                                              
! Tset array =   261.000  260.770  294.000    0.000   2.0000      1800.0    600.0                                                                                                                                                                              
! Tset array =   262.000  261.770  294.000    0.000   2.0000      1800.0    600.0                                                                                                                                                                              
! Tset array =   263.000  262.770  294.000    0.000   2.0000      1800.0    600.0                                                                                                                                                                              
! Tset array =   264.000  263.770  294.000    0.000   2.0000      1800.0    600.0                                                                                                                                                                              
! Tset array =   264.000  263.770  294.000    0.000   2.0000      1800.0    600.0                                                                                                                                                                              
!   Pset     =    9  continoue isochore or drop pressure and start next run if p near 8 MPa                                                                                                                                                                    
! Terrmax:         0.2000   0.0200   9.9990 999.0000                                                                                                                                                                                                           
! Tsigmax:         0.0200   0.0200   1.0000  99.0000                                                                                                                                                                                                           
! PID_to_T:           1         2         3                                                                                                                                                                                                                    
!   SSheat   =      0.000     0.000     0.000                                                                                                                                                                                                                  
!   SSheat   =      0.000     0.000     0.000                                                                                                                                                                                                                  
!   SSheat   =      0.000     0.000     0.000                                                                                                                                                                                                                  
!   SSheat   =      0.000     0.000     0.000                                                                                                                                                                                                                  
!   SSheat   =      0.000     0.000     0.000                                                                                                                                                                                                                  
!   SSheat   =      0.000     0.000     0.000                                                                                                                                                                                                                  
!   SSheat   =      0.000     0.000     0.000                                                                                                                                                                                                                  
!   SSheat   =      0.000     0.000     0.000                                                                                                                                                                                                                  
! IQratio(j):         1         2         3                                                                                                                                                                                                                    
! Qratio =          0.000     0.000     0.000                                                                                                                                                                                                                  
! Qratio =          0.000     0.000     0.000                                                                                                                                                                                                                  
! Qratio =          0.000     0.000     0.000                                                                                                                                                                                                                  
! Qratio =          0.000     0.000     0.000                                                                                                                                                                                                                  
! Qratio =          0.000     0.000     0.000                                                                                                                                                                                                                  
! Qratio =          0.000     0.000     0.000                                                                                                                                                                                                                  
! Qratio =          0.000     0.000     0.000                                                                                                                                                                                                                  
! Qratio =          0.000     0.000     0.000                                                                                                                                                                                                                  
! pulse:     8000000.0       2.500          10      10.000  fpulse/Hz, Vpp, Ncycles, burst_int/ms                                                                                                                                                              
# NPread, MainP =   2    1                                                                                                                                                                                                                                     
# Pbaro =           1                                                                                                                                                                                                                                          
# Tcell, Tbaro =    1    3                                                                                                                                                                                                                                     
# ID_pressure =         131549       91434                                                                                                                                                                                                                     
# ID_temps    =     162CE_1573   Hart_7341   T100_room      paro_1                                                                                                                                                                                             
# ID_Rstd     =   Tin_22212/03                                                                                                                                                                                                                                 
# echox true                                                                                                                                                                                                                                                   
# echoy true                                                                                                                                                                                                                                                   
! about to initialize F700                                                                                                                                                                                                                                     
! about to initialize DSO                                                                                                                                                                                                                                      
! about to initialize AWG                                                                                                                                                                                                                                      
! about to initialize Keithley 2002                                                                                                                                                                                                                            
! about to initialize HP_3458A                                                                                                                                                                                                                                 
! skip initialization of HP power supplies [PID disabled]                                                                                                                                                                                                      
! initialization complete                                                                                                                                                                                                                                      

 uw,dwdT*uT,dwdp*up  0.12191961224751538       -2.1230047786745157E-002  0.13457732337373426     
 	2023	04	21	18:17:48	    75.66	  258.005	    2.2266	   780.510	   0.0009	   0.00063	    0.0044	     4  	    3  	   734.111	    6.3204	   257.770	    0.0000	    0.0040	    0.0157	     0.122	    0.0976
 uw,dwdT*uT,dwdp*up  0.12191815967286733       -2.2500151925470797E-002  0.13458083364608645     
 	2023	04	21	18:27:48	    75.82	  258.005	    2.2252	   780.501	   0.0017	   0.00062	    0.0044	     4  	    3  	   734.102	    6.3205	   257.770	    0.0000	    0.0043	    0.0157	     0.122	    0.0976
 uw,dwdT*uT,dwdp*up  0.12192048387175339       -2.1124888920323000E-002  0.13470955666510603     
 	2023	04	21	18:37:48	    75.99	  258.004	    2.2271	   780.516	   0.0009	   0.00094	    0.0047	     4  	    3  	   734.120	    6.3199	   257.767	    0.0000	    0.0040	    0.0157	     0.122	    0.0976
 uw,dwdT*uT,dwdp*up  0.12191921824708811       -2.2450413806912466E-002  0.13448060567705877     
 	2023	04	21	18:47:49	    76.16	  258.006	    2.2261	   780.508	   0.0017	   0.00017	    0.0052	     4  	    3  	   734.105	    6.3211	   257.772	    0.0000	    0.0042	    0.0157	     0.122	    0.0976

 uw,dwdT*uT,dwdp*up  0.12213850876277230       -2.1622684123861875E-002  0.13253194554176220     
 	2023	04	21	19:37:20	    76.98	  258.992	    3.1060	   781.912	   0.0014	   0.00043	    0.0016	     4  	    3  	   736.431	    6.1758	   258.770	    0.0000	    0.0041	    0.0157	     0.122	    0.0957
 uw,dwdT*uT,dwdp*up  0.12214066708486143       -2.0867934910831921E-002  0.13258879500229917     
 	2023	04	21	19:47:20	    77.15	  258.991	    3.1077	   781.925	   0.0009	   0.00066	    0.0060	     4  	    3  	   736.450	    6.1749	   258.770	    0.0000	    0.0040	    0.0157	     0.122	    0.0957
 uw,dwdT*uT,dwdp*up  0.12214563593148889       -2.1356525312883498E-002  0.13250276687771434     
 	2023	04	21	19:57:20	    77.32	  258.991	    3.1106	   781.957	   0.0012	   0.00039	    0.0016	     4  	    3  	   736.476	    6.1756	   258.770	    0.0000	    0.0041	    0.0157	     0.122	    0.0957
 uw,dwdT*uT,dwdp*up  0.12214650993629959       -2.3127294836911956E-002  0.13246617994223750     
 	2023	04	21	20:07:20	    77.48	  258.990	    3.1116	   781.963	   0.0021	   0.00021	    0.0071	     4  	    3  	   736.492	    6.1740	   258.770	    0.0000	    0.0044	    0.0157	     0.122	    0.0957

 uw,dwdT*uT,dwdp*up  0.12236450613332586       -2.1097699050992912E-002  0.13069217385866533     
 	2023	04	21	20:56:21	    78.30	  259.979	    3.9922	   783.358	   0.0013	   0.00071	    0.0096	     4  	    3  	   738.767	    6.0359	   259.770	    0.0000	    0.0041	    0.0157	     0.122	    0.0940
 uw,dwdT*uT,dwdp*up  0.12236374945474666       -2.1728826543857844E-002  0.13063555736235394     
 	2023	04	21	21:06:21	    78.47	  259.980	    3.9906	   783.354	   0.0016	   0.00051	    0.0012	     4  	    3  	   738.748	    6.0380	   259.770	    0.0000	    0.0042	    0.0157	     0.122	    0.0940
 uw,dwdT*uT,dwdp*up  0.12236414391254542       -2.0403248426666971E-002  0.13081727178681476     
 	2023	04	21	21:16:21	    78.63	  259.979	    3.9908	   783.356	   0.0007	   0.00097	    0.0075	     4  	    3  	   738.753	    6.0376	   259.767	    0.0000	    0.0040	    0.0157	     0.122	    0.0940
 uw,dwdT*uT,dwdp*up  0.12236079618467428       -2.1052520204804744E-002  0.13084260238200962     
 	2023	04	21	21:26:21	    78.80	  259.979	    3.9878	   783.335	   0.0012	   0.00100	    0.0051	     4  	    3  	   738.731	    6.0378	   259.767	    0.0000	    0.0041	    0.0157	     0.122	    0.0940

 uw,dwdT*uT,dwdp*up  0.12258707127727665       -2.0898446519855091E-002  0.12872964887721774     
 	2023	04	21	22:16:21	    79.63	  260.983	    4.8865	   784.783	   0.0013	   0.00019	    0.0056	     4  	    3  	   741.041	    5.9029	   260.770	    0.0000	    0.0041	    0.0157	     0.123	    0.0923
 uw,dwdT*uT,dwdp*up  0.12258800806009809       -2.0722583123015993E-002  0.12875646943728358     
 	2023	04	21	22:26:21	    79.80	  260.983	    4.8867	   784.789	   0.0012	   0.00038	    0.0040	     4  	    3  	   741.043	    5.9033	   260.770	    0.0000	    0.0041	    0.0157	     0.123	    0.0923
 uw,dwdT*uT,dwdp*up  0.12258554116483253       -2.2136676380454287E-002  0.12938876388285495     
 	2023	04	21	22:36:21	    79.97	  260.983	    4.8851	   784.774	   0.0019	   0.00159	    0.0017	     4  	    3  	   741.031	    5.9030	   260.770	    0.0000	    0.0044	    0.0157	     0.123	    0.0924
 uw,dwdT*uT,dwdp*up  0.12258790731740332       -2.2136050587279486E-002  0.12872940259015087     
 	2023	04	21	22:46:21	    80.13	  260.984	    4.8868	   784.789	   0.0019	   0.00019	    0.0013	     4  	    3  	   741.041	    5.9036	   260.770	    0.0000	    0.0044	    0.0157	     0.123	    0.0923

 uw,dwdT*uT,dwdp*up  0.12281396763222323       -2.0674898989955254E-002  0.12704627806230315     
 	2023	04	21	23:35:22	    80.95	  261.984	    5.7802	   786.236	   0.0013	   0.00058	    0.0039	     4  	    3  	   743.296	    5.7769	   261.770	    0.0000	    0.0041	    0.0157	     0.123	    0.0907
 uw,dwdT*uT,dwdp*up  0.12281207509010982       -2.0508124834947763E-002  0.12736997410602868     
 	2023	04	21	23:45:21	    81.12	  261.981	    5.7789	   786.224	   0.0012	   0.00126	    0.0069	     4  	    3  	   743.298	    5.7750	   261.770	    0.0000	    0.0041	    0.0157	     0.123	    0.0907
 uw,dwdT*uT,dwdp*up  0.12281092319180148       -1.9860774982607732E-002  0.12718869823866433     
 	2023	04	21	23:55:21	    81.28	  261.982	    5.7775	   786.216	   0.0007	   0.00093	    0.0069	     4  	    3  	   743.283	    5.7761	   261.767	    0.0000	    0.0040	    0.0157	     0.123	    0.0907
 uw,dwdT*uT,dwdp*up  0.12281140249460391       -2.0699793846212490E-002  0.12720216846226187     
 	2023	04	22	00:05:21	    81.45	  261.981	    5.7779	   786.219	   0.0013	   0.00096	    0.0046	     4  	    3  	   743.290	    5.7756	   261.770	    0.0000	    0.0041	    0.0157	     0.123	    0.0907

 uw,dwdT*uT,dwdp*up  0.12304182864902524       -2.0875946915630678E-002  0.12526032750882832     
 	2023	04	22	00:53:51	    82.26	  262.982	    6.6772	   787.695	   0.0016	   0.00009	    0.0046	     4  	    3  	   745.549	    5.6529	   262.770	    0.0000	    0.0042	    0.0157	     0.123	    0.0891
 uw,dwdT*uT,dwdp*up  0.12304177634721356       -2.0243523132355321E-002  0.12537204399426494     
 	2023	04	22	01:03:52	    82.42	  262.983	    6.6781	   787.694	   0.0012	   0.00067	    0.0017	     4  	    3  	   745.554	    5.6522	   262.770	    0.0000	    0.0041	    0.0157	     0.123	    0.0891
 uw,dwdT*uT,dwdp*up  0.12304498072150481       -1.9658593799294962E-002  0.12596214884551235     
 	2023	04	22	01:13:51	    82.59	  262.982	    6.6804	   787.715	   0.0007	   0.00167	    0.0078	     4  	    3  	   745.577	    5.6517	   262.770	    0.0000	    0.0040	    0.0157	     0.123	    0.0892
 uw,dwdT*uT,dwdp*up  0.12304977847514346       -2.0096029356604369E-002  0.12574239906901427     
 	2023	04	22	01:23:51	    82.76	  262.985	    6.6851	   787.745	   0.0011	   0.00141	    0.0082	     4  	    3  	   745.602	    5.6522	   262.770	    0.0000	    0.0041	    0.0157	     0.123	    0.0891

 uw,dwdT*uT,dwdp*up  0.12330672885586501       -2.1205957785144652E-002  0.12409927221280800     
 	2023	04	22	02:12:22	    83.57	  263.986	    7.6098	   789.390	   0.0019	   0.00152	    0.0051	     4  	    3  	   748.030	    5.5293	   263.770	    0.0000	    0.0043	    0.0157	     0.123	    0.0876
 uw,dwdT*uT,dwdp*up  0.12331729637221359       -1.9325164690518076E-002  0.12377619464600237     
 	2023	04	22	02:22:21	    83.73	  263.985	    7.6193	   789.458	   0.0006	   0.00107	    0.0041	     4  	    3  	   748.111	    5.5268	   263.770	    0.0000	    0.0040	    0.0157	     0.123	    0.0875
 uw,dwdT*uT,dwdp*up  0.12332524570724154       -1.9245756875336164E-002  0.12420610608998971     
 	2023	04	22	02:32:21	    83.90	  263.987	    7.6271	   789.509	   0.0005	   0.00171	    0.0059	     4  	    3  	   748.162	    5.5265	   263.770	    0.0000	    0.0039	    0.0157	     0.123	    0.0876
 uw,dwdT*uT,dwdp*up  0.12332809940342941       -1.9699566118112841E-002  0.12359499483792123     
 	2023	04	22	02:42:21	    84.07	  263.985	    7.6297	   789.527	   0.0010	   0.00074	    0.0019	     4  	    3  	   748.192	    5.5246	   263.770	    0.0000	    0.0040	    0.0157	     0.123	    0.0875

 uw,dwdT*uT,dwdp*up  0.12323278762984979       -1.9271275380668355E-002  0.12442425988974344     
 	2023	04	23	13:42:22	   119.07	  263.985	    7.5458	   788.917	   0.0005	   0.00167	    0.0054	     4  	    3  	   747.529	    5.5367	   263.770	    0.0000	    0.0039	    0.0157	     0.123	    0.0878
 uw,dwdT*uT,dwdp*up  0.12323071715275095       -2.0878292550988636E-002  0.12386420439497328     
 	2023	04	23	13:52:21	   119.23	  263.985	    7.5425	   788.904	   0.0017	   0.00072	    0.0015	     4  	    3  	   747.501	    5.5388	   263.770	    0.0000	    0.0043	    0.0157	     0.123	    0.0877
 uw,dwdT*uT,dwdp*up  0.12323117878882160       -2.2965696210470874E-002  0.12384886711920912     
 	2023	04	23	14:02:51	   119.41	  263.986	    7.5434	   788.907	   0.0026	   0.00068	    0.0026	     4  	    3  	   747.507	    5.5384	   263.770	    0.0000	    0.0047	    0.0157	     0.123	    0.0878
 uw,dwdT*uT,dwdp*up  0.12322520376882487       -2.0819802441998152E-002  0.12446211551623218     
 	2023	04	23	14:12:52	   119.57	  263.986	    7.5380	   788.869	   0.0017	   0.00168	    0.0096	     4  	    3  	   747.464	    5.5394	   263.770	    0.0000	    0.0043	    0.0157	     0.123	    0.0878


# file for irun =  5: ./R1132E_R32/23_77/R1132E_R32_2304f_sel.txt                                     
# pulse-echo; 20230423 14:20:36                                                                                                                                                                                                                                
# R1132E/32 (0.23/0.77) by mass; load from vapor phase at -45C; 2nd pressure transducer is now not working                                                                                                                                                     
# xxx                                                                                                                                                                                                                                                          
! scanxtime  =      .0                                                                                                                                                                                                                                         
! NTset =  9; nT =  4; nPID =  3                                                                                                                                                                                                                               
!                 T_cell   T_bath   T_room   T_paro dp/dT_max  TconvDelay TrepDelay                                                                                                                                                                            
! Tset array =   264.000  263.780  294.000    0.000   2.0000      1800.0    600.0                                                                                                                                                                              
! Tset array =   265.000  264.780  294.000    0.000   2.0000      1800.0    600.0                                                                                                                                                                              
! Tset array =   266.000  265.780  294.000    0.000   2.0000      1800.0    600.0                                                                                                                                                                              
! Tset array =   267.000  266.780  294.000    0.000   2.0000      1800.0    600.0                                                                                                                                                                              
! Tset array =   268.000  267.780  294.000    0.000   2.0000      1800.0    600.0                                                                                                                                                                              
! Tset array =   269.000  268.780  294.000    0.000   2.0000      1800.0    600.0                                                                                                                                                                              
! Tset array =   270.000  269.780  294.000    0.000   2.0000      1800.0    600.0                                                                                                                                                                              
! Tset array =   271.000  270.780  294.000    0.000   2.0000      1800.0    600.0                                                                                                                                                                              
! Tset array =   271.000  270.780  294.000    0.000   2.0000      1800.0    600.0                                                                                                                                                                              
!   Pset     =    9  continoue isochore or drop pressure and start next run if p near 8 MPa                                                                                                                                                                    
! Terrmax:         0.2000   0.0200   9.9990 999.0000                                                                                                                                                                                                           
! Tsigmax:         0.0200   0.0200   1.0000  99.0000                                                                                                                                                                                                           
! PID_to_T:           1         2         3                                                                                                                                                                                                                    
!   SSheat   =      0.000     0.000     0.000                                                                                                                                                                                                                  
!   SSheat   =      0.000     0.000     0.000                                                                                                                                                                                                                  
!   SSheat   =      0.000     0.000     0.000                                                                                                                                                                                                                  
!   SSheat   =      0.000     0.000     0.000                                                                                                                                                                                                                  
!   SSheat   =      0.000     0.000     0.000                                                                                                                                                                                                                  
!   SSheat   =      0.000     0.000     0.000                                                                                                                                                                                                                  
!   SSheat   =      0.000     0.000     0.000                                                                                                                                                                                                                  
!   SSheat   =      0.000     0.000     0.000                                                                                                                                                                                                                  
!   SSheat   =      0.000     0.000     0.000                                                                                                                                                                                                                  
! IQratio(j):         1         2         3                                                                                                                                                                                                                    
! Qratio =          0.000     0.000     0.000                                                                                                                                                                                                                  
! Qratio =          0.000     0.000     0.000                                                                                                                                                                                                                  
! Qratio =          0.000     0.000     0.000                                                                                                                                                                                                                  
! Qratio =          0.000     0.000     0.000                                                                                                                                                                                                                  
! Qratio =          0.000     0.000     0.000                                                                                                                                                                                                                  
! Qratio =          0.000     0.000     0.000                                                                                                                                                                                                                  
! Qratio =          0.000     0.000     0.000                                                                                                                                                                                                                  
! Qratio =          0.000     0.000     0.000                                                                                                                                                                                                                  
! Qratio =          0.000     0.000     0.000                                                                                                                                                                                                                  
! pulse:     8000000.0       2.500          10      10.000  fpulse/Hz, Vpp, Ncycles, burst_int/ms                                                                                                                                                              
# NPread, MainP =   2    1                                                                                                                                                                                                                                     
# Pbaro =           1                                                                                                                                                                                                                                          
# Tcell, Tbaro =    1    3                                                                                                                                                                                                                                     
# ID_pressure =         131549       91434                                                                                                                                                                                                                     
# ID_temps    =     162CE_1573   Hart_7341   T100_room      paro_1                                                                                                                                                                                             
# ID_Rstd     =   Tin_22212/03                                                                                                                                                                                                                                 
# echox true                                                                                                                                                                                                                                                   
# echoy true                                                                                                                                                                                                                                                   
! about to initialize F700                                                                                                                                                                                                                                     
! about to initialize DSO                                                                                                                                                                                                                                      
! about to initialize AWG                                                                                                                                                                                                                                      
! about to initialize Keithley 2002                                                                                                                                                                                                                            
! about to initialize HP_3458A                                                                                                                                                                                                                                 
! skip initialization of HP power supplies [PID disabled]                                                                                                                                                                                                      
! initialization complete                                                                                                                                                                                                                                      

 uw,dwdT*uT,dwdp*up  0.11677016486080258       -2.3130781597353822E-002  0.14529603435933028     
 	2023	04	23	15:03:48	   120.42	  264.001	    2.2565	   747.544	   0.0017	   0.00118	    0.0058	     4  	    3  	   702.330	    6.4378	   263.780	    0.0000	    0.0043	    0.0157	     0.117	    0.1034
 uw,dwdT*uT,dwdp*up  0.11677145923594018       -2.3105084811965226E-002  0.14534284723094054     
 	2023	04	23	15:13:49	   120.59	  264.002	    2.2575	   747.553	   0.0017	   0.00125	    0.0014	     4  	    3  	   702.335	    6.4382	   263.780	    0.0000	    0.0043	    0.0157	     0.117	    0.1034
 uw,dwdT*uT,dwdp*up  0.11676959035990757       -2.3334932289042799E-002  0.14558602079540198     
 	2023	04	23	15:23:49	   120.76	  264.001	    2.2562	   747.541	   0.0018	   0.00154	    0.0037	     4  	    3  	   702.327	    6.4377	   263.780	    0.0000	    0.0043	    0.0157	     0.117	    0.1035
 uw,dwdT*uT,dwdp*up  0.11676763336387636       -2.2647522665849962E-002  0.14498392745024757     
 	2023	04	23	15:33:49	   120.92	  264.000	    2.2543	   747.528	   0.0015	   0.00054	    0.0032	     4  	    3  	   702.314	    6.4379	   263.780	    0.0000	    0.0042	    0.0157	     0.117	    0.1034

 uw,dwdT*uT,dwdp*up  0.11700987428091211       -2.2074106033297538E-002  0.14254730586450459     
 	2023	04	23	16:22:50	   121.74	  265.004	    3.1087	   749.079	   0.0014	   0.00005	    0.0025	     4  	    3  	   704.771	    6.2869	   264.780	    0.0000	    0.0041	    0.0157	     0.117	    0.1013
 uw,dwdT*uT,dwdp*up  0.11701070236753229       -2.2455747715188133E-002  0.14291483862194665     
 	2023	04	23	16:32:50	   121.91	  265.005	    3.1090	   749.084	   0.0016	   0.00113	    0.0039	     4  	    3  	   704.773	    6.2874	   264.780	    0.0000	    0.0042	    0.0157	     0.117	    0.1014
 uw,dwdT*uT,dwdp*up  0.11700943220493390       -2.2202813313121132E-002  0.14263964975195276     
 	2023	04	23	16:42:50	   122.07	  265.004	    3.1072	   749.076	   0.0015	   0.00054	    0.0016	     4  	    3  	   704.757	    6.2885	   264.780	    0.0000	    0.0042	    0.0157	     0.117	    0.1014
 uw,dwdT*uT,dwdp*up  0.11701169947317636       -2.0980935257969027E-002  0.14264340530448630     
 	2023	04	23	16:52:50	   122.24	  265.003	    3.1102	   749.091	   0.0005	   0.00060	    0.0059	     4  	    3  	   704.789	    6.2858	   264.780	    0.0000	    0.0039	    0.0157	     0.117	    0.1013

 uw,dwdT*uT,dwdp*up  0.11724687372700641       -2.0837496907277587E-002  0.14055727376752061     
 	2023	04	23	17:42:21	   123.07	  265.995	    3.9525	   750.596	   0.0007	   0.00088	    0.0034	     4  	    3  	   707.158	    6.1426	   265.780	    0.0000	    0.0040	    0.0157	     0.117	    0.0994
 uw,dwdT*uT,dwdp*up  0.11724415551168492       -2.1065594894305369E-002  0.14045790459060772     
 	2023	04	23	17:52:21	   123.23	  265.995	    3.9496	   750.579	   0.0009	   0.00061	    0.0004	     4  	    3  	   707.131	    6.1442	   265.780	    0.0000	    0.0040	    0.0157	     0.117	    0.0994
 uw,dwdT*uT,dwdp*up  0.11724486301075601       -2.1247614383481161E-002  0.14065941651928165     
 	2023	04	23	18:02:21	   123.40	  265.995	    3.9503	   750.583	   0.0011	   0.00104	    0.0028	     4  	    3  	   707.136	    6.1441	   265.780	    0.0000	    0.0040	    0.0157	     0.117	    0.0994
 uw,dwdT*uT,dwdp*up  0.11724497142133158       -2.0812228904809476E-002  0.14059371398904330     
 	2023	04	23	18:12:22	   123.57	  265.995	    3.9499	   750.584	   0.0007	   0.00092	    0.0030	     4  	    3  	   707.132	    6.1448	   265.780	    0.0000	    0.0040	    0.0157	     0.117	    0.0994

 uw,dwdT*uT,dwdp*up  0.11748439519811527       -2.0333177954010104E-002  0.13831494967879665     
 	2023	04	23	19:01:51	   124.39	  266.999	    4.8044	   752.117	   0.0004	   0.00058	    0.0014	     4  	    3  	   709.504	    6.0060	   266.780	    0.0000	    0.0039	    0.0157	     0.117	    0.0975
 uw,dwdT*uT,dwdp*up  0.11748693482414237       -2.0384820587109252E-002  0.13824648142493179     
 	2023	04	23	19:11:51	   124.56	  267.001	    4.8070	   752.133	   0.0005	   0.00035	    0.0020	     4  	    3  	   709.518	    6.0062	   266.780	    0.0000	    0.0039	    0.0157	     0.117	    0.0975
 uw,dwdT*uT,dwdp*up  0.11748817486234241       -2.1300144414252691E-002  0.13842940496198411     
 	2023	04	23	19:21:51	   124.72	  267.000	    4.8078	   752.141	   0.0013	   0.00089	    0.0057	     4  	    3  	   709.525	    6.0062	   266.780	    0.0000	    0.0041	    0.0157	     0.117	    0.0976
 uw,dwdT*uT,dwdp*up  0.11748861908207496       -2.2475135815207367E-002  0.13830839798382333     
 	2023	04	23	19:31:51	   124.89	  267.002	    4.8076	   752.144	   0.0019	   0.00059	    0.0036	     4  	    3  	   709.517	    6.0078	   266.780	    0.0000	    0.0043	    0.0157	     0.117	    0.0976

 uw,dwdT*uT,dwdp*up  0.11772999576926220       -2.0232238805756857E-002  0.13648857347766172     
 	2023	04	23	20:20:51	   125.71	  267.992	    5.6543	   753.689	   0.0007	   0.00104	    0.0010	     4  	    3  	   711.850	    5.8775	   267.780	    0.0000	    0.0040	    0.0157	     0.118	    0.0958
 uw,dwdT*uT,dwdp*up  0.11772820269100472       -2.0807258281769409E-002  0.13620948214742887     
 	2023	04	23	20:30:52	   125.87	  267.993	    5.6539	   753.678	   0.0012	   0.00024	    0.0038	     4  	    3  	   711.842	    5.8771	   267.782	    0.0000	    0.0041	    0.0157	     0.118	    0.0958
 uw,dwdT*uT,dwdp*up  0.11772721894357681       -2.0364451375660658E-002  0.13620953680329587     
 	2023	04	23	20:40:51	   126.04	  267.993	    5.6530	   753.671	   0.0008	   0.00021	    0.0020	     4  	    3  	   711.832	    5.8777	   267.780	    0.0000	    0.0040	    0.0157	     0.118	    0.0958
 uw,dwdT*uT,dwdp*up  0.11772791001467546       -2.0428256720770262E-002  0.13621804799882650     
 	2023	04	23	20:50:51	   126.21	  267.992	    5.6530	   753.676	   0.0009	   0.00029	    0.0010	     4  	    3  	   711.839	    5.8772	   267.780	    0.0000	    0.0040	    0.0157	     0.118	    0.0958

 uw,dwdT*uT,dwdp*up  0.11796826346453024       -2.0584383891702949E-002  0.13435055841101876     
 	2023	04	23	21:38:51	   127.01	  268.983	    6.4994	   755.214	   0.0012	   0.00055	    0.0062	     4  	    3  	   714.125	    5.7538	   268.780	    0.0000	    0.0041	    0.0157	     0.118	    0.0941
 uw,dwdT*uT,dwdp*up  0.11796553617907693       -2.2417763960021403E-002  0.13448169242275695     
 	2023	04	23	21:48:52	   127.17	  268.983	    6.4976	   755.197	   0.0021	   0.00087	    0.0071	     4  	    3  	   714.108	    5.7539	   268.780	    0.0000	    0.0045	    0.0157	     0.118	    0.0941
 uw,dwdT*uT,dwdp*up  0.11796660667868655       -1.9936253610559940E-002  0.13439275917901111     
 	2023	04	23	21:58:52	   127.34	  268.983	    6.4991	   755.204	   0.0006	   0.00067	    0.0037	     4  	    3  	   714.121	    5.7530	   268.780	    0.0000	    0.0040	    0.0157	     0.118	    0.0941
 uw,dwdT*uT,dwdp*up  0.11796534317864305       -2.0966891258557829E-002  0.13438689128207612     
 	2023	04	23	22:08:51	   127.51	  268.984	    6.4976	   755.196	   0.0014	   0.00064	    0.0031	     4  	    3  	   714.105	    5.7541	   268.780	    0.0000	    0.0042	    0.0157	     0.118	    0.0941

 uw,dwdT*uT,dwdp*up  0.11820703662736129       -1.9918562520311569E-002  0.13270050629591248     
 	2023	04	23	22:57:52	   128.32	  269.985	    7.3513	   756.743	   0.0009	   0.00103	    0.0024	     4  	    3  	   716.374	    5.6353	   269.780	    0.0000	    0.0040	    0.0157	     0.118	    0.0924
 uw,dwdT*uT,dwdp*up  0.11820904024381330       -1.9655449878078213E-002  0.13250362605222879     
 	2023	04	23	23:07:52	   128.49	  269.984	    7.3534	   756.756	   0.0006	   0.00061	    0.0042	     4  	    3  	   716.394	    5.6340	   269.780	    0.0000	    0.0040	    0.0157	     0.118	    0.0924
 uw,dwdT*uT,dwdp*up  0.11820754563811331       -2.0186470083842938E-002  0.13292118322804866     
 	2023	04	23	23:17:52	   128.66	  269.985	    7.3519	   756.746	   0.0011	   0.00137	    0.0083	     4  	    3  	   716.377	    5.6351	   269.780	    0.0000	    0.0041	    0.0157	     0.118	    0.0925
 uw,dwdT*uT,dwdp*up  0.11820847359807643       -1.9516881738798980E-002  0.13248996994787313     
 	2023	04	23	23:27:51	   128.82	  269.985	    7.3528	   756.752	   0.0004	   0.00055	    0.0038	     4  	    3  	   716.385	    5.6348	   269.780	    0.0000	    0.0039	    0.0157	     0.118	    0.0924


# file for irun =  6: ./R1132E_R32/23_77/R1132E_R32_2304g.txt                                         
# pulse-echo; 20230424 08:30:23                                                                                                                                                                                                                                
# R1132E/32 (0.23/0.77) by mass; load from vapor phase at -45C; 2nd pressure transducer is now not working                                                                                                                                                     
# xxx                                                                                                                                                                                                                                                          
! scanxtime  =      .0                                                                                                                                                                                                                                         
! NTset =  9; nT =  4; nPID =  3                                                                                                                                                                                                                               
!                 T_cell   T_bath   T_room   T_paro dp/dT_max  TconvDelay TrepDelay                                                                                                                                                                            
! Tset array =   271.000  270.780  294.000    0.000   2.0000      1800.0    600.0                                                                                                                                                                              
! Tset array =   271.000  270.780  294.000    0.000   2.0000      1800.0    600.0                                                                                                                                                                              
!   Pset     =    9  continoue isochore or drop pressure and start next run if p near 8 MPa                                                                                                                                                                    
! Tset array =   272.000  271.780  294.000    0.000   2.0000      1800.0    600.0                                                                                                                                                                              
! Tset array =   273.000  272.780  294.000    0.000   2.0000      1800.0    600.0                                                                                                                                                                              
! Tset array =   274.000  273.780  294.000    0.000   2.0000      1800.0    600.0                                                                                                                                                                              
! Tset array =   275.000  274.780  294.000    0.000   2.0000      1800.0    600.0                                                                                                                                                                              
! Tset array =   276.000  275.780  294.000    0.000   2.0000      1800.0    600.0                                                                                                                                                                              
! Tset array =   277.000  276.780  294.000    0.000   2.0000      1800.0    600.0                                                                                                                                                                              
! Tset array =   277.000  276.780  294.000    0.000   2.0000      1800.0    600.0                                                                                                                                                                              
!   Pset     =    9  continoue isochore or drop pressure and start next run if p near 8 MPa                                                                                                                                                                    
! Terrmax:         0.2000   0.0200   9.9990 999.0000                                                                                                                                                                                                           
! Tsigmax:         0.0200   0.0200   1.0000  99.0000                                                                                                                                                                                                           
! PID_to_T:           1         2         3                                                                                                                                                                                                                    
!   SSheat   =      0.000     0.000     0.000                                                                                                                                                                                                                  
!   SSheat   =      0.000     0.000     0.000                                                                                                                                                                                                                  
!   SSheat   =      0.000     0.000     0.000                                                                                                                                                                                                                  
!   SSheat   =      0.000     0.000     0.000                                                                                                                                                                                                                  
!   SSheat   =      0.000     0.000     0.000                                                                                                                                                                                                                  
!   SSheat   =      0.000     0.000     0.000                                                                                                                                                                                                                  
!   SSheat   =      0.000     0.000     0.000                                                                                                                                                                                                                  
!   SSheat   =      0.000     0.000     0.000                                                                                                                                                                                                                  
!   SSheat   =      0.000     0.000     0.000                                                                                                                                                                                                                  
! IQratio(j):         1         2         3                                                                                                                                                                                                                    
! Qratio =          0.000     0.000     0.000                                                                                                                                                                                                                  
! Qratio =          0.000     0.000     0.000                                                                                                                                                                                                                  
! Qratio =          0.000     0.000     0.000                                                                                                                                                                                                                  
! Qratio =          0.000     0.000     0.000                                                                                                                                                                                                                  
! Qratio =          0.000     0.000     0.000                                                                                                                                                                                                                  
! Qratio =          0.000     0.000     0.000                                                                                                                                                                                                                  
! Qratio =          0.000     0.000     0.000                                                                                                                                                                                                                  
! Qratio =          0.000     0.000     0.000                                                                                                                                                                                                                  
! Qratio =          0.000     0.000     0.000                                                                                                                                                                                                                  
! pulse:     8000000.0       2.500          10      10.000  fpulse/Hz, Vpp, Ncycles, burst_int/ms                                                                                                                                                              
# NPread, MainP =   2    1                                                                                                                                                                                                                                     
# Pbaro =           1                                                                                                                                                                                                                                          
# Tcell, Tbaro =    1    3                                                                                                                                                                                                                                     
# ID_pressure =         131549       91434                                                                                                                                                                                                                     
# ID_temps    =     162CE_1573   Hart_7341   T100_room      paro_1                                                                                                                                                                                             
# ID_Rstd     =   Tin_22212/03                                                                                                                                                                                                                                 
# echox true                                                                                                                                                                                                                                                   
# echoy true                                                                                                                                                                                                                                                   
! about to initialize F700                                                                                                                                                                                                                                     
! about to initialize DSO                                                                                                                                                                                                                                      
! about to initialize AWG                                                                                                                                                                                                                                      
! about to initialize Keithley 2002                                                                                                                                                                                                                            
! about to initialize HP_3458A                                                                                                                                                                                                                                 
! skip initialization of HP power supplies [PID disabled]                                                                                                                                                                                                      
! initialization complete                                                                                                                                                                                                                                      

 uw,dwdT*uT,dwdp*up  0.11844724577482359       -1.9968309507133415E-002  0.13065670964512402     
 	2023	04	24	09:09:18	   138.51	  270.986	    8.2050	   758.281	   0.0012	   0.00032	    0.0038	     4  	    3  	   718.607	    5.5209	   270.780	    0.0000	    0.0041	    0.0157	     0.118	    0.0909
 uw,dwdT*uT,dwdp*up  0.11844848452003170       -1.9773908530280739E-002  0.13084587286640231     
 	2023	04	24	09:19:18	   138.68	  270.986	    8.2064	   758.289	   0.0010	   0.00091	    0.0077	     4  	    3  	   718.617	    5.5206	   270.780	    0.0000	    0.0040	    0.0157	     0.118	    0.0909
 uw,dwdT*uT,dwdp*up  0.11844767255085163       -1.9846909126930833E-002  0.13067966332531719     
 	2023	04	24	09:29:18	   138.85	  270.986	    8.2062	   758.284	   0.0011	   0.00045	    0.0020	     4  	    3  	   718.617	    5.5198	   270.780	    0.0000	    0.0040	    0.0157	     0.118	    0.0909
 uw,dwdT*uT,dwdp*up  0.11844905681083139       -1.9404704585963248E-002  0.13066949824786872     
 	2023	04	24	09:39:19	   139.02	  270.986	    8.2077	   758.292	   0.0006	   0.00043	    0.0033	     4  	    3  	   718.626	    5.5198	   270.780	    0.0000	    0.0040	    0.0157	     0.118	    0.0908

 uw,dwdT*uT,dwdp*up  0.10981673433720414       -2.2704312308756917E-002  0.16321994806825668     
 	2023	04	24	11:09:51	   140.52	  270.985	    1.7010	   703.030	   0.0009	   0.00018	    0.0013	     4  	    3  	   658.278	    6.7984	   270.780	    0.0000	    0.0040	    0.0157	     0.110	    0.1142
 uw,dwdT*uT,dwdp*up  0.10981592005389165       -2.2477414724376536E-002  0.16321660220816481     
 	2023	04	24	11:19:50	   140.69	  270.985	    1.7008	   703.024	   0.0007	   0.00012	    0.0022	     4  	    3  	   658.272	    6.7985	   270.780	    0.0000	    0.0040	    0.0157	     0.110	    0.1142
 uw,dwdT*uT,dwdp*up  0.10981686699680202       -2.2505527165269146E-002  0.16325951397203106     
 	2023	04	24	11:29:50	   140.86	  270.985	    1.7014	   703.030	   0.0008	   0.00040	    0.0028	     4  	    3  	   658.279	    6.7982	   270.780	    0.0000	    0.0040	    0.0157	     0.110	    0.1142
 uw,dwdT*uT,dwdp*up  0.10981663473514888       -2.3743365614356696E-002  0.16322233438735473     
 	2023	04	24	11:39:51	   141.02	  270.985	    1.7010	   703.029	   0.0015	   0.00018	    0.0006	     4  	    3  	   658.273	    6.7989	   270.780	    0.0000	    0.0042	    0.0157	     0.110	    0.1142

 uw,dwdT*uT,dwdp*up  0.10891609077470554       -2.3653547503074041E-002  0.16570379653555495     
 	2023	04	24	12:20:22	   141.70	  271.991	    1.7059	   697.264	   0.0014	   0.00030	    0.0019	     4  	    3  	   652.625	    6.8400	   271.780	    0.0000	    0.0042	    0.0157	     0.109	    0.1155
 uw,dwdT*uT,dwdp*up  0.10891600526474475       -2.3200877220533173E-002  0.16568972777320667     
 	2023	04	24	12:30:21	   141.87	  271.992	    1.7057	   697.263	   0.0012	   0.00018	    0.0010	     4  	    3  	   652.616	    6.8413	   271.780	    0.0000	    0.0041	    0.0157	     0.109	    0.1155
 uw,dwdT*uT,dwdp*up  0.10891579964507973       -2.2817614824500777E-002  0.16568930729816184     
 	2023	04	24	12:40:21	   142.03	  271.991	    1.7049	   697.262	   0.0009	   0.00013	    0.0039	     4  	    3  	   652.610	    6.8421	   271.780	    0.0000	    0.0040	    0.0157	     0.109	    0.1155
 uw,dwdT*uT,dwdp*up  0.10891606717674344       -2.2473941256674210E-002  0.16570989792589522     
 	2023	04	24	12:50:22	   142.20	  271.991	    1.7053	   697.264	   0.0006	   0.00029	    0.0031	     4  	    3  	   652.613	    6.8418	   271.780	    0.0000	    0.0040	    0.0157	     0.109	    0.1155

 uw,dwdT*uT,dwdp*up  0.10900547167578822       -2.2140514869144180E-002  0.16354241139914763     
 	2023	04	24	13:39:51	   143.02	  272.995	    2.3764	   697.836	   0.0006	   0.00062	    0.0034	     4  	    3  	   654.001	    6.7026	   272.780	    0.0000	    0.0039	    0.0157	     0.109	    0.1136
 uw,dwdT*uT,dwdp*up  0.10900269551575872       -2.2522875444029082E-002  0.16362366120704105     
 	2023	04	24	13:49:52	   143.19	  272.995	    2.3747	   697.818	   0.0009	   0.00077	    0.0073	     4  	    3  	   653.984	    6.7026	   272.780	    0.0000	    0.0040	    0.0157	     0.109	    0.1136
 uw,dwdT*uT,dwdp*up  0.10900044869701674       -2.2663817924863740E-002  0.16363153148657827     
 	2023	04	24	13:59:51	   143.36	  272.997	    2.3729	   697.804	   0.0010	   0.00076	    0.0081	     4  	    3  	   653.954	    6.7053	   272.780	    0.0000	    0.0040	    0.0157	     0.109	    0.1136
 uw,dwdT*uT,dwdp*up  0.10900240987167498       -2.3090192286539316E-002  0.16393250493506328     
 	2023	04	24	14:09:52	   143.52	  272.996	    2.3743	   697.816	   0.0013	   0.00123	    0.0047	     4  	    3  	   653.977	    6.7035	   272.777	    0.0000	    0.0041	    0.0157	     0.109	    0.1137

 uw,dwdT*uT,dwdp*up  0.10926181608756505       -2.2463410177371277E-002  0.16060599823097224     
 	2023	04	24	15:00:21	   144.37	  273.992	    3.1571	   699.477	   0.0012	   0.00058	    0.0004	     4  	    3  	   656.536	    6.5405	   273.780	    0.0000	    0.0041	    0.0157	     0.109	    0.1112
 uw,dwdT*uT,dwdp*up  0.10926122017607885       -2.2991075778551587E-002  0.16061206039894843     
 	2023	04	24	15:10:21	   144.53	  273.993	    3.1566	   699.473	   0.0015	   0.00059	    0.0030	     4  	    3  	   656.526	    6.5417	   273.780	    0.0000	    0.0042	    0.0157	     0.109	    0.1112
 uw,dwdT*uT,dwdp*up  0.10926111701136811       -2.1717488286017165E-002  0.16051177277727210     
 	2023	04	24	15:20:21	   144.70	  273.992	    3.1564	   699.473	   0.0005	   0.00020	    0.0011	     4  	    3  	   656.530	    6.5409	   273.780	    0.0000	    0.0039	    0.0157	     0.109	    0.1112
 uw,dwdT*uT,dwdp*up  0.10925995025699388       -2.2627149928883039E-002  0.16077387754203337     
 	2023	04	24	15:30:22	   144.87	  273.993	    3.1551	   699.465	   0.0013	   0.00090	    0.0041	     4  	    3  	   656.514	    6.5423	   273.780	    0.0000	    0.0041	    0.0157	     0.109	    0.1113

 uw,dwdT*uT,dwdp*up  0.10951469882232173       -2.1782461471773772E-002  0.15786830277154862     
 	2023	04	24	16:19:21	   145.68	  274.985	    3.9326	   701.096	   0.0009	   0.00061	    0.0003	     4  	    3  	   658.989	    6.3896	   274.780	    0.0000	    0.0040	    0.0157	     0.110	    0.1090
 uw,dwdT*uT,dwdp*up  0.10951603706003542       -2.1471220720027995E-002  0.15783324055748310     
 	2023	04	24	16:29:21	   145.85	  274.985	    3.9327	   701.105	   0.0006	   0.00051	    0.0029	     4  	    3  	   658.989	    6.3910	   274.780	    0.0000	    0.0040	    0.0157	     0.110	    0.1090
 uw,dwdT*uT,dwdp*up  0.10951670615904406       -2.1508406162680776E-002  0.15777019568205236     
 	2023	04	24	16:39:21	   146.02	  274.985	    3.9339	   701.109	   0.0007	   0.00030	    0.0056	     4  	    3  	   659.003	    6.3893	   274.780	    0.0000	    0.0040	    0.0157	     0.110	    0.1089
 uw,dwdT*uT,dwdp*up  0.10951703503554620       -2.1727255820661442E-002  0.15788669277532319     
 	2023	04	24	16:49:21	   146.18	  274.986	    3.9341	   701.111	   0.0009	   0.00067	    0.0071	     4  	    3  	   659.002	    6.3898	   274.780	    0.0000	    0.0040	    0.0157	     0.110	    0.1090

 uw,dwdT*uT,dwdp*up  0.10978456262227629       -2.1675476120853202E-002  0.15508189823783813     
 	2023	04	24	17:37:51	   146.99	  275.979	    4.7219	   702.824	   0.0011	   0.00025	    0.0027	     4  	    3  	   661.526	    6.2427	   275.780	    0.0000	    0.0041	    0.0157	     0.110	    0.1068
 uw,dwdT*uT,dwdp*up  0.10979012301478823       -2.1245910395447650E-002  0.15509572341334737     
 	2023	04	24	17:47:51	   147.16	  275.980	    4.7262	   702.859	   0.0008	   0.00042	    0.0015	     4  	    3  	   661.564	    6.2420	   275.782	    0.0000	    0.0040	    0.0157	     0.110	    0.1067
 uw,dwdT*uT,dwdp*up  0.10978795230833251       -2.1006082295076972E-002  0.15507968926345886     
 	2023	04	24	17:57:51	   147.32	  275.979	    4.7241	   702.845	   0.0005	   0.00031	    0.0019	     4  	    3  	   661.550	    6.2422	   275.780	    0.0000	    0.0039	    0.0157	     0.110	    0.1067
 uw,dwdT*uT,dwdp*up  0.10978660906637684       -2.2265977918971912E-002  0.15521476149739705     
 	2023	04	24	18:07:51	   147.49	  275.979	    4.7216	   702.837	   0.0015	   0.00069	    0.0043	     4  	    3  	   661.527	    6.2447	   275.782	    0.0000	    0.0042	    0.0157	     0.110	    0.1068

 uw,dwdT*uT,dwdp*up  0.11005501991304865       -2.1519381945315059E-002  0.15266818380841696     
 	2023	04	24	18:56:21	   148.30	  276.975	    5.5130	   704.555	   0.0012	   0.00073	    0.0053	     4  	    3  	   664.023	    6.1040	   276.780	    0.0000	    0.0041	    0.0157	     0.110	    0.1047
 uw,dwdT*uT,dwdp*up  0.11005081930154287       -2.0560134158025475E-002  0.15260296607409279     
 	2023	04	24	19:06:21	   148.47	  276.975	    5.5091	   704.528	   0.0002	   0.00051	    0.0022	     4  	    3  	   663.985	    6.1060	   276.780	    0.0000	    0.0039	    0.0157	     0.110	    0.1047
 uw,dwdT*uT,dwdp*up  0.11004919330826378       -2.1756341040338835E-002  0.15261668899462535     
 	2023	04	24	19:16:21	   148.63	  276.974	    5.5079	   704.518	   0.0014	   0.00053	    0.0042	     4  	    3  	   663.980	    6.1053	   276.780	    0.0000	    0.0041	    0.0157	     0.110	    0.1047
 uw,dwdT*uT,dwdp*up  0.11004868142094855       -2.0776159181348914E-002  0.15256362543798502     
 	2023	04	24	19:26:21	   148.80	  276.974	    5.5073	   704.514	   0.0006	   0.00032	    0.0007	     4  	    3  	   663.974	    6.1058	   276.780	    0.0000	    0.0040	    0.0157	     0.110	    0.1047


# file for irun =  7: ./R1132E_R32/23_77/R1132E_R32_2304h.txt                                         
# pulse-echo; 20230425 08:13:31                                                                                                                                                                                                                                
# R1132E/32 (0.23/0.77) by mass; load from vapor phase at -45C; 2nd pressure transducer is now not working                                                                                                                                                     
# xxx                                                                                                                                                                                                                                                          
! scanxtime  =      .0                                                                                                                                                                                                                                         
! NTset = 12; nT =  4; nPID =  3                                                                                                                                                                                                                               
!                 T_cell   T_bath   T_room   T_paro dp/dT_max  TconvDelay TrepDelay                                                                                                                                                                            
! Tset array =   278.000  277.780  294.000    0.000   2.0000      1800.0    600.0                                                                                                                                                                              
! Tset array =   279.000  278.780  294.000    0.000   2.0000      1800.0    600.0                                                                                                                                                                              
! Tset array =   280.000  279.780  294.000    0.000   2.0000      1800.0    600.0                                                                                                                                                                              
! Tset array =   280.000  279.780  294.000    0.000   2.0000      1800.0    600.0                                                                                                                                                                              
!   Pset     =    9  continoue isochore or drop pressure and start next run if p near 8 MPa                                                                                                                                                                    
! Tset array =   281.000  280.780  294.000    0.000   2.0000      1800.0    600.0                                                                                                                                                                              
! Tset array =   282.000  281.780  294.000    0.000   2.0000      1800.0    600.0                                                                                                                                                                              
! Tset array =   283.000  282.780  294.000    0.000   2.0000      1800.0    600.0                                                                                                                                                                              
! Tset array =   284.000  283.780  294.000    0.000   2.0000      1800.0    600.0                                                                                                                                                                              
! Tset array =   285.000  284.780  294.000    0.000   2.0000      1800.0    600.0                                                                                                                                                                              
! Tset array =   286.000  285.780  294.000    0.000   2.0000      1800.0    600.0                                                                                                                                                                              
! Tset array =   287.000  286.780  294.000    0.000   2.0000      1800.0    600.0                                                                                                                                                                              
! Tset array =   287.000  286.780  294.000    0.000   2.0000      1800.0    600.0                                                                                                                                                                              
!   Pset     =    9  continoue isochore or drop pressure and start next run if p near 8 MPa                                                                                                                                                                    
! Terrmax:         0.2000   0.0200   9.9990 999.0000                                                                                                                                                                                                           
! Tsigmax:         0.0200   0.0200   1.0000  99.0000                                                                                                                                                                                                           
! PID_to_T:           1         2         3                                                                                                                                                                                                                    
!   SSheat   =      0.000     0.000     0.000                                                                                                                                                                                                                  
!   SSheat   =      0.000     0.000     0.000                                                                                                                                                                                                                  
!   SSheat   =      0.000     0.000     0.000                                                                                                                                                                                                                  
!   SSheat   =      0.000     0.000     0.000                                                                                                                                                                                                                  
!   SSheat   =      0.000     0.000     0.000                                                                                                                                                                                                                  
!   SSheat   =      0.000     0.000     0.000                                                                                                                                                                                                                  
!   SSheat   =      0.000     0.000     0.000                                                                                                                                                                                                                  
!   SSheat   =      0.000     0.000     0.000                                                                                                                                                                                                                  
!   SSheat   =      0.000     0.000     0.000                                                                                                                                                                                                                  
!   SSheat   =      0.000     0.000     0.000                                                                                                                                                                                                                  
!   SSheat   =      0.000     0.000     0.000                                                                                                                                                                                                                  
!   SSheat   =      0.000     0.000     0.000                                                                                                                                                                                                                  
! IQratio(j):         1         2         3                                                                                                                                                                                                                    
! Qratio =          0.000     0.000     0.000                                                                                                                                                                                                                  
! Qratio =          0.000     0.000     0.000                                                                                                                                                                                                                  
! Qratio =          0.000     0.000     0.000                                                                                                                                                                                                                  
! Qratio =          0.000     0.000     0.000                                                                                                                                                                                                                  
! Qratio =          0.000     0.000     0.000                                                                                                                                                                                                                  
! Qratio =          0.000     0.000     0.000                                                                                                                                                                                                                  
! Qratio =          0.000     0.000     0.000                                                                                                                                                                                                                  
! Qratio =          0.000     0.000     0.000                                                                                                                                                                                                                  
! Qratio =          0.000     0.000     0.000                                                                                                                                                                                                                  
! Qratio =          0.000     0.000     0.000                                                                                                                                                                                                                  
! Qratio =          0.000     0.000     0.000                                                                                                                                                                                                                  
! Qratio =          0.000     0.000     0.000                                                                                                                                                                                                                  
! pulse:     8000000.0       2.500          10      10.000  fpulse/Hz, Vpp, Ncycles, burst_int/ms                                                                                                                                                              
# NPread, MainP =   2    1                                                                                                                                                                                                                                     
# Pbaro =           1                                                                                                                                                                                                                                          
# Tcell, Tbaro =    1    3                                                                                                                                                                                                                                     
# ID_pressure =         131549       91434                                                                                                                                                                                                                     
# ID_temps    =     162CE_1573   Hart_7341   T100_room      paro_1                                                                                                                                                                                             
# ID_Rstd     =   Tin_22212/03                                                                                                                                                                                                                                 
# echox true                                                                                                                                                                                                                                                   
# echoy true                                                                                                                                                                                                                                                   
! about to initialize F700                                                                                                                                                                                                                                     
! about to initialize DSO                                                                                                                                                                                                                                      
! about to initialize AWG                                                                                                                                                                                                                                      
! about to initialize Keithley 2002                                                                                                                                                                                                                            
! about to initialize HP_3458A                                                                                                                                                                                                                                 
! skip initialization of HP power supplies [PID disabled]                                                                                                                                                                                                      
! initialization complete                                                                                                                                                                                                                                      

 uw,dwdT*uT,dwdp*up  0.11028678512531993       -2.0371275025192110E-002  0.15021021211389207     
 	2023	04	25	09:01:48	   162.39	  277.977	    6.2815	   706.039	   0.0005	   0.00023	    0.0040	     4  	    3  	   666.228	    5.9756	   277.780	    0.0000	    0.0039	    0.0157	     0.110	    0.1027
 uw,dwdT*uT,dwdp*up  0.11028725948011942       -2.1103215986892430E-002  0.15031216291209396     
 	2023	04	25	09:11:48	   162.56	  277.976	    6.2822	   706.042	   0.0012	   0.00063	    0.0056	     4  	    3  	   666.239	    5.9743	   277.777	    0.0000	    0.0041	    0.0157	     0.110	    0.1027
 uw,dwdT*uT,dwdp*up  0.11029088184604716       -2.1679506618784341E-002  0.15022537325404181     
 	2023	04	25	09:21:49	   162.72	  277.976	    6.2844	   706.065	   0.0015	   0.00039	    0.0019	     4  	    3  	   666.259	    5.9746	   277.780	    0.0000	    0.0042	    0.0157	     0.110	    0.1027
 uw,dwdT*uT,dwdp*up  0.11028603688724663       -2.1634606449648635E-002  0.15031536867588186     
 	2023	04	25	09:31:49	   162.89	  277.977	    6.2808	   706.034	   0.0015	   0.00062	    0.0056	     4  	    3  	   666.219	    5.9762	   277.782	    0.0000	    0.0042	    0.0157	     0.110	    0.1028

 uw,dwdT*uT,dwdp*up  0.11054801886675630       -2.0196463883722982E-002  0.14817608597896534     
 	2023	04	25	10:19:50	   163.69	  278.983	    7.0732	   707.711	   0.0006	   0.00100	    0.0030	     4  	    3  	   668.593	    5.8508	   278.780	    0.0000	    0.0040	    0.0157	     0.111	    0.1008
 uw,dwdT*uT,dwdp*up  0.11054763537332757       -2.0775649039789436E-002  0.14802549946006027     
 	2023	04	25	10:29:50	   163.86	  278.983	    7.0728	   707.709	   0.0012	   0.00069	    0.0025	     4  	    3  	   668.587	    5.8513	   278.780	    0.0000	    0.0041	    0.0157	     0.111	    0.1008
 uw,dwdT*uT,dwdp*up  0.11054718821528106       -2.0572821006930867E-002  0.14810214687662546     
 	2023	04	25	10:39:50	   164.02	  278.983	    7.0726	   707.706	   0.0010	   0.00086	    0.0081	     4  	    3  	   668.590	    5.8505	   278.780	    0.0000	    0.0040	    0.0157	     0.111	    0.1008
 uw,dwdT*uT,dwdp*up  0.11054527285790626       -2.1431555377139151E-002  0.14801295130888012     
 	2023	04	25	10:49:50	   164.19	  278.983	    7.0713	   707.694	   0.0015	   0.00064	    0.0018	     4  	    3  	   668.574	    5.8511	   278.777	    0.0000	    0.0042	    0.0157	     0.111	    0.1008

 uw,dwdT*uT,dwdp*up  0.11080783311965635       -2.0055542138949532E-002  0.14582224432876434     
 	2023	04	25	11:37:51	   164.99	  279.990	    7.8660	   709.374	   0.0008	   0.00074	    0.0036	     4  	    3  	   670.926	    5.7306	   279.782	    0.0000	    0.0040	    0.0157	     0.111	    0.0990
 uw,dwdT*uT,dwdp*up  0.11080679346489657       -2.0544735922046531E-002  0.14571536309205746     
 	2023	04	25	11:47:51	   165.16	  279.990	    7.8659	   709.368	   0.0012	   0.00043	    0.0048	     4  	    3  	   670.928	    5.7294	   279.780	    0.0000	    0.0041	    0.0157	     0.111	    0.0990
 uw,dwdT*uT,dwdp*up  0.11080672889035975       -1.9966736463017463E-002  0.14607864555619537     
 	2023	04	25	11:57:51	   165.32	  279.990	    7.8654	   709.367	   0.0007	   0.00118	    0.0096	     4  	    3  	   670.922	    5.7302	   279.780	    0.0000	    0.0040	    0.0157	     0.111	    0.0990
 uw,dwdT*uT,dwdp*up  0.11080663123091777       -2.0068604070637316E-002  0.14570876106724154     
 	2023	04	25	12:07:51	   165.49	  279.990	    7.8651	   709.367	   0.0008	   0.00039	    0.0041	     4  	    3  	   670.921	    5.7304	   279.780	    0.0000	    0.0040	    0.0157	     0.111	    0.0990

 uw,dwdT*uT,dwdp*up  0.10248642045763549       -2.3141544245107993E-002  0.18358268086400234     
 	2023	04	25	13:20:51	   166.71	  279.990	    2.2640	   656.102	   0.0007	   0.00081	    0.0040	     4  	    3  	   612.778	    7.0701	   279.780	    0.0000	    0.0040	    0.0157	     0.102	    0.1247
 uw,dwdT*uT,dwdp*up  0.10248429794367497       -2.4761002540404357E-002  0.18341811648442050     
 	2023	04	25	13:30:51	   166.87	  279.991	    2.2623	   656.088	   0.0017	   0.00039	    0.0031	     4  	    3  	   612.750	    7.0728	   279.780	    0.0000	    0.0042	    0.0157	     0.102	    0.1247
 uw,dwdT*uT,dwdp*up  0.10248632743403431       -2.4589251360344056E-002  0.18358645393693623     
 	2023	04	25	13:40:51	   167.04	  279.990	    2.2638	   656.101	   0.0016	   0.00081	    0.0075	     4  	    3  	   612.776	    7.0703	   279.782	    0.0000	    0.0042	    0.0157	     0.102	    0.1247
 uw,dwdT*uT,dwdp*up  0.10248308230106418       -2.3973231574942640E-002  0.18361472639050572     
 	2023	04	25	13:50:51	   167.21	  279.991	    2.2618	   656.081	   0.0013	   0.00082	    0.0056	     4  	    3  	   612.744	    7.0725	   279.782	    0.0000	    0.0041	    0.0157	     0.102	    0.1247

 uw,dwdT*uT,dwdp*up  0.10277582379234662       -2.2660483692426726E-002  0.17968099883852004     
 	2023	04	25	14:40:21	   168.03	  280.999	    3.0068	   657.955	   0.0006	   0.00051	    0.0009	     4  	    3  	   615.558	    6.8876	   280.780	    0.0000	    0.0040	    0.0157	     0.103	    0.1218
 uw,dwdT*uT,dwdp*up  0.10277229642149466       -2.3096232110203622E-002  0.17963825588880955     
 	2023	04	25	14:50:21	   168.20	  281.000	    3.0035	   657.932	   0.0010	   0.00025	    0.0027	     4  	    3  	   615.516	    6.8911	   280.780	    0.0000	    0.0040	    0.0157	     0.103	    0.1218
 uw,dwdT*uT,dwdp*up  0.10277199377099963       -2.3776271683850159E-002  0.17969472609387144     
 	2023	04	25	15:00:21	   168.37	  281.000	    3.0039	   657.930	   0.0014	   0.00047	    0.0065	     4  	    3  	   615.520	    6.8901	   280.780	    0.0000	    0.0042	    0.0157	     0.103	    0.1218
 uw,dwdT*uT,dwdp*up  0.10277049085583378       -2.5879587320570815E-002  0.17965329101646052     
 	2023	04	25	15:10:21	   168.53	  280.999	    3.0031	   657.921	   0.0023	   0.00032	    0.0090	     4  	    3  	   615.518	    6.8890	   280.780	    0.0000	    0.0045	    0.0157	     0.103	    0.1219

 uw,dwdT*uT,dwdp*up  0.10305354073015477       -2.3262394157349413E-002  0.17620033134932100     
 	2023	04	25	15:59:51	   169.36	  282.000	    3.7389	   659.733	   0.0014	   0.00050	    0.0046	     4  	    3  	   618.201	    6.7182	   281.780	    0.0000	    0.0041	    0.0157	     0.103	    0.1191
 uw,dwdT*uT,dwdp*up  0.10305181219805065       -2.2429315303967502E-002  0.17640416731473624     
 	2023	04	25	16:09:51	   169.52	  282.001	    3.7381	   659.722	   0.0008	   0.00089	    0.0032	     4  	    3  	   618.184	    6.7193	   281.780	    0.0000	    0.0040	    0.0157	     0.103	    0.1192
 uw,dwdT*uT,dwdp*up  0.10305290725978974       -2.3280119853102157E-002  0.17611836566379349     
 	2023	04	25	16:19:51	   169.69	  282.001	    3.7383	   659.729	   0.0014	   0.00002	    0.0019	     4  	    3  	   618.187	    6.7199	   281.782	    0.0000	    0.0041	    0.0157	     0.103	    0.1191
 uw,dwdT*uT,dwdp*up  0.10305079476351175       -2.2652707293731391E-002  0.17675957578784737     
 	2023	04	25	16:29:51	   169.86	  282.000	    3.7370	   659.715	   0.0010	   0.00133	    0.0030	     4  	    3  	   618.179	    6.7192	   281.780	    0.0000	    0.0040	    0.0157	     0.103	    0.1192

 uw,dwdT*uT,dwdp*up  0.10333638719123628       -2.4342466861385408E-002  0.17299296847441584     
 	2023	04	25	17:18:21	   170.67	  282.997	    4.4720	   661.543	   0.0020	   0.00073	    0.0077	     4  	    3  	   620.816	    6.5602	   282.780	    0.0000	    0.0044	    0.0157	     0.103	    0.1166
 uw,dwdT*uT,dwdp*up  0.10333289148570524       -2.3484115670229434E-002  0.17299189268266726     
 	2023	04	25	17:28:21	   170.83	  282.996	    4.4703	   661.521	   0.0017	   0.00071	    0.0061	     4  	    3  	   620.802	    6.5592	   282.780	    0.0000	    0.0043	    0.0157	     0.103	    0.1166
 uw,dwdT*uT,dwdp*up  0.10333279119577432       -2.1638242721958887E-002  0.17290963638693813     
 	2023	04	25	17:38:21	   171.00	  282.997	    4.4701	   661.520	   0.0003	   0.00051	    0.0040	     4  	    3  	   620.797	    6.5599	   282.780	    0.0000	    0.0039	    0.0157	     0.103	    0.1166
 uw,dwdT*uT,dwdp*up  0.10333213135254622       -2.4598971327641522E-002  0.17285560910331144     
 	2023	04	25	17:48:21	   171.17	  282.997	    4.4697	   661.516	   0.0021	   0.00031	    0.0034	     4  	    3  	   620.791	    6.5601	   282.780	    0.0000	    0.0045	    0.0157	     0.103	    0.1166

 uw,dwdT*uT,dwdp*up  0.10361422015306702       -2.3576621591517809E-002  0.16971744355925036     
 	2023	04	25	18:36:51	   171.97	  283.994	    5.2049	   663.322	   0.0019	   0.00036	    0.0057	     4  	    3  	   623.379	    6.4076	   283.785	    0.0000	    0.0043	    0.0157	     0.104	    0.1142
 uw,dwdT*uT,dwdp*up  0.10361519058478429       -2.3802367358374776E-002  0.16974107286905801     
 	2023	04	25	18:46:51	   172.14	  283.994	    5.2056	   663.328	   0.0020	   0.00046	    0.0085	     4  	    3  	   623.383	    6.4078	   283.780	    0.0000	    0.0044	    0.0157	     0.104	    0.1142
 uw,dwdT*uT,dwdp*up  0.10361688539193634       -2.4152114044772070E-002  0.16986669250152564     
 	2023	04	25	18:56:51	   172.31	  283.995	    5.2070	   663.339	   0.0021	   0.00077	    0.0063	     4  	    3  	   623.395	    6.4074	   283.782	    0.0000	    0.0044	    0.0157	     0.104	    0.1142
 uw,dwdT*uT,dwdp*up  0.10361791873241774       -2.3208930745496039E-002  0.16974518553931756     
 	2023	04	25	19:06:51	   172.47	  283.993	    5.2078	   663.346	   0.0017	   0.00052	    0.0057	     4  	    3  	   623.410	    6.4060	   283.777	    0.0000	    0.0043	    0.0157	     0.104	    0.1142

 uw,dwdT*uT,dwdp*up  0.10390050149946470       -2.5432552265082765E-002  0.16696737307626427     
 	2023	04	25	19:57:52	   173.32	  284.992	    5.9449	   665.155	   0.0027	   0.00096	    0.0111	     4  	    3  	   625.957	    6.2620	   284.777	    0.0000	    0.0048	    0.0157	     0.104	    0.1119
 uw,dwdT*uT,dwdp*up  0.10389888414541035       -2.1692137927432131E-002  0.16669557374446808     
 	2023	04	25	20:07:51	   173.49	  284.990	    5.9432	   665.144	   0.0011	   0.00032	    0.0008	     4  	    3  	   625.950	    6.2616	   284.777	    0.0000	    0.0041	    0.0157	     0.104	    0.1118
 uw,dwdT*uT,dwdp*up  0.10390026645976119       -2.2807224601800319E-002  0.16672621911664653     
 	2023	04	25	20:17:52	   173.66	  284.992	    5.9448	   665.153	   0.0017	   0.00046	    0.0043	     4  	    3  	   625.954	    6.2624	   284.777	    0.0000	    0.0043	    0.0157	     0.104	    0.1118
 uw,dwdT*uT,dwdp*up  0.10390296479712524       -2.4175073985866588E-002  0.16689806155456827     
 	2023	04	25	20:27:51	   173.82	  284.992	    5.9469	   665.171	   0.0023	   0.00087	    0.0062	     4  	    3  	   625.977	    6.2612	   284.780	    0.0000	    0.0045	    0.0157	     0.104	    0.1119

 uw,dwdT*uT,dwdp*up  0.10417431466146068       -2.4930983570575733E-002  0.16400671381136950     
 	2023	04	25	21:15:51	   174.62	  285.980	    6.6716	   666.908	   0.0027	   0.00068	    0.0038	     4  	    3  	   628.396	    6.1285	   285.782	    0.0000	    0.0047	    0.0157	     0.104	    0.1097
 uw,dwdT*uT,dwdp*up  0.10417706506866636       -2.3550014460583146E-002  0.16398228185355987     
 	2023	04	25	21:25:52	   174.79	  285.980	    6.6731	   666.925	   0.0022	   0.00065	    0.0052	     4  	    3  	   628.417	    6.1278	   285.780	    0.0000	    0.0045	    0.0157	     0.104	    0.1096
 uw,dwdT*uT,dwdp*up  0.10417485640906651       -2.3692201223041165E-002  0.16396651025744957     
 	2023	04	25	21:35:51	   174.96	  285.981	    6.6724	   666.911	   0.0023	   0.00059	    0.0039	     4  	    3  	   628.402	    6.1282	   285.777	    0.0000	    0.0045	    0.0157	     0.104	    0.1096
 uw,dwdT*uT,dwdp*up  0.10417258183935743       -2.2674681572988509E-002  0.16395658711457312     
 	2023	04	25	21:45:51	   175.12	  285.980	    6.6697	   666.897	   0.0018	   0.00053	    0.0002	     4  	    3  	   628.381	    6.1294	   285.780	    0.0000	    0.0043	    0.0157	     0.104	    0.1096

 uw,dwdT*uT,dwdp*up  0.10445230384758628       -2.3791685018597918E-002  0.16131888901593699     
 	2023	04	25	22:33:52	   175.92	  286.988	    7.4145	   668.687	   0.0024	   0.00078	    0.0035	     4  	    3  	   630.864	    5.9955	   286.780	    0.0000	    0.0046	    0.0157	     0.104	    0.1075
 uw,dwdT*uT,dwdp*up  0.10445531460797608       -2.0357775822016373E-002  0.16154667578044310     
 	2023	04	25	22:43:51	   176.09	  286.988	    7.4157	   668.707	   0.0005	   0.00115	    0.0050	     4  	    3  	   630.874	    5.9968	   286.780	    0.0000	    0.0039	    0.0157	     0.104	    0.1075
 uw,dwdT*uT,dwdp*up  0.10445523322748619       -2.2340140910016584E-002  0.16115543577194766     
 	2023	04	25	22:53:51	   176.26	  286.987	    7.4150	   668.706	   0.0019	   0.00036	    0.0031	     4  	    3  	   630.871	    5.9973	   286.777	    0.0000	    0.0043	    0.0157	     0.104	    0.1075
 uw,dwdT*uT,dwdp*up  0.10445264008708055       -2.3148394196034799E-002  0.16130149205853239     
 	2023	04	25	23:03:51	   176.42	  286.989	    7.4132	   668.690	   0.0022	   0.00072	    0.0033	     4  	    3  	   630.843	    5.9993	   286.780	    0.0000	    0.0045	    0.0157	     0.104	    0.1075


# file for irun =  8: ./R1132E_R32/23_77/R1132E_R32_2304i.txt                                         
# pulse-echo; 20230426 08:33:02                                                                                                                                                                                                                                
# R1132E/32 (0.23/0.77) by mass; load from vapor phase at -45C; 2nd pressure transducer is now not working                                                                                                                                                     
# xxx                                                                                                                                                                                                                                                          
! scanxtime  =      .0                                                                                                                                                                                                                                         
! NTset = 10; nT =  4; nPID =  3                                                                                                                                                                                                                               
!                 T_cell   T_bath   T_room   T_paro dp/dT_max  TconvDelay TrepDelay                                                                                                                                                                            
! Tset array =   287.000  286.780  294.000    0.000   2.0000      1800.0    600.0                                                                                                                                                                              
! Tset array =   288.000  287.780  294.000    0.000   2.0000      1800.0    600.0                                                                                                                                                                              
! Tset array =   289.000  288.780  294.000    0.000   2.0000      1800.0    600.0                                                                                                                                                                              
! Tset array =   290.000  289.780  294.000    0.000   2.0000      1800.0    600.0                                                                                                                                                                              
! Tset array =   291.000  290.780  294.000    0.000   2.0000      1800.0    600.0                                                                                                                                                                              
! Tset array =   292.000  291.780  294.000    0.000   2.0000      1800.0    600.0                                                                                                                                                                              
! Tset array =   293.000  292.780  294.000    0.000   2.0000      1800.0    600.0                                                                                                                                                                              
! Tset array =   294.000  293.780  294.000    0.000   2.0000      1800.0    600.0                                                                                                                                                                              
! Tset array =   295.000  294.780  294.000    0.000   2.0000      1800.0    600.0                                                                                                                                                                              
! Tset array =   295.000  294.780  294.000    0.000   2.0000      1800.0    600.0                                                                                                                                                                              
!   Pset     =    9  continoue isochore or drop pressure and start next run if p near 8 MPa                                                                                                                                                                    
! Terrmax:         0.2000   0.0200   9.9990 999.0000                                                                                                                                                                                                           
! Tsigmax:         0.0200   0.0200   1.0000  99.0000                                                                                                                                                                                                           
! PID_to_T:           1         2         3                                                                                                                                                                                                                    
!   SSheat   =      0.000     0.000     0.000                                                                                                                                                                                                                  
!   SSheat   =      0.000     0.000     0.000                                                                                                                                                                                                                  
!   SSheat   =      0.000     0.000     0.000                                                                                                                                                                                                                  
!   SSheat   =      0.000     0.000     0.000                                                                                                                                                                                                                  
!   SSheat   =      0.000     0.000     0.000                                                                                                                                                                                                                  
!   SSheat   =      0.000     0.000     0.000                                                                                                                                                                                                                  
!   SSheat   =      0.000     0.000     0.000                                                                                                                                                                                                                  
!   SSheat   =      0.000     0.000     0.000                                                                                                                                                                                                                  
!   SSheat   =      0.000     0.000     0.000                                                                                                                                                                                                                  
!   SSheat   =      0.000     0.000     0.000                                                                                                                                                                                                                  
! IQratio(j):         1         2         3                                                                                                                                                                                                                    
! Qratio =          0.000     0.000     0.000                                                                                                                                                                                                                  
! Qratio =          0.000     0.000     0.000                                                                                                                                                                                                                  
! Qratio =          0.000     0.000     0.000                                                                                                                                                                                                                  
! Qratio =          0.000     0.000     0.000                                                                                                                                                                                                                  
! Qratio =          0.000     0.000     0.000                                                                                                                                                                                                                  
! Qratio =          0.000     0.000     0.000                                                                                                                                                                                                                  
! Qratio =          0.000     0.000     0.000                                                                                                                                                                                                                  
! Qratio =          0.000     0.000     0.000                                                                                                                                                                                                                  
! Qratio =          0.000     0.000     0.000                                                                                                                                                                                                                  
! Qratio =          0.000     0.000     0.000                                                                                                                                                                                                                  
! pulse:     8000000.0       2.500          10      10.000  fpulse/Hz, Vpp, Ncycles, burst_int/ms                                                                                                                                                              
# NPread, MainP =   2    1                                                                                                                                                                                                                                     
# Pbaro =           1                                                                                                                                                                                                                                          
# Tcell, Tbaro =    1    3                                                                                                                                                                                                                                     
# ID_pressure =         131549       91434                                                                                                                                                                                                                     
# ID_temps    =     162CE_1573   Hart_7341   T100_room      paro_1                                                                                                                                                                                             
# ID_Rstd     =   Tin_22212/03                                                                                                                                                                                                                                 
# echox true                                                                                                                                                                                                                                                   
# echoy true                                                                                                                                                                                                                                                   
! about to initialize F700                                                                                                                                                                                                                                     
! about to initialize DSO                                                                                                                                                                                                                                      
! about to initialize AWG                                                                                                                                                                                                                                      
! about to initialize Keithley 2002                                                                                                                                                                                                                            
! about to initialize HP_3458A                                                                                                                                                                                                                                 
! skip initialization of HP power supplies [PID disabled]                                                                                                                                                                                                      
! initialization complete                                                                                                                                                                                                                                      

 uw,dwdT*uT,dwdp*up   9.5713814439401981E-002  -2.5844761369418743E-002  0.20955153596495174     
 	2023	04	26	09:12:18	   186.56	  286.987	    2.1514	   612.745	   0.0016	   0.00076	    0.0040	     4  	    3  	   569.567	    7.5808	   286.780	    0.0000	    0.0042	    0.0157	     0.096	    0.1390
 uw,dwdT*uT,dwdp*up   9.5714113400601292E-002  -2.7550298815103409E-002  0.20932476932944730     
 	2023	04	26	09:22:18	   186.73	  286.990	    2.1514	   612.747	   0.0022	   0.00016	    0.0061	     4  	    3  	   569.550	    7.5844	   286.780	    0.0000	    0.0045	    0.0157	     0.096	    0.1390
 uw,dwdT*uT,dwdp*up   9.5714654717272904E-002  -2.5067921320068798E-002  0.20946250581163353     
 	2023	04	26	09:32:18	   186.90	  286.990	    2.1523	   612.750	   0.0012	   0.00061	    0.0074	     4  	    3  	   569.562	    7.5828	   286.780	    0.0000	    0.0041	    0.0157	     0.096	    0.1390
 uw,dwdT*uT,dwdp*up   9.5715284478096380E-002  -2.9623754930050344E-002  0.20960421208098987     
 	2023	04	26	09:42:18	   187.06	  286.989	    2.1520	   612.754	   0.0028	   0.00084	    0.0044	     4  	    3  	   569.560	    7.5838	   286.780	    0.0000	    0.0048	    0.0157	     0.096	    0.1391

 uw,dwdT*uT,dwdp*up   9.6014802005616962E-002  -2.3876074895552692E-002  0.20456259261231238     
 	2023	04	26	10:30:50	   187.87	  287.998	    2.8331	   614.672	   0.0008	   0.00034	    0.0036	     4  	    3  	   572.449	    7.3758	   287.780	    0.0000	    0.0040	    0.0157	     0.096	    0.1355
 uw,dwdT*uT,dwdp*up   9.6010377802670438E-002  -2.6488140200130655E-002  0.20466498230197305     
 	2023	04	26	10:40:49	   188.04	  287.997	    2.8305	   614.643	   0.0021	   0.00054	    0.0027	     4  	    3  	   572.419	    7.3765	   287.780	    0.0000	    0.0044	    0.0157	     0.096	    0.1356
 uw,dwdT*uT,dwdp*up   9.6006915491121295E-002  -2.3940874415341488E-002  0.20458211782841967     
 	2023	04	26	10:50:50	   188.21	  287.996	    2.8289	   614.621	   0.0008	   0.00022	    0.0016	     4  	    3  	   572.404	    7.3754	   287.780	    0.0000	    0.0040	    0.0157	     0.096	    0.1356
 uw,dwdT*uT,dwdp*up   9.6003063214810003E-002  -2.3763719373073151E-002  0.20466588832019803     
 	2023	04	26	11:00:50	   188.37	  287.999	    2.8268	   614.597	   0.0007	   0.00040	    0.0018	     4  	    3  	   572.360	    7.3794	   287.780	    0.0000	    0.0040	    0.0157	     0.096	    0.1356

 uw,dwdT*uT,dwdp*up   9.6306062874108270E-002  -2.8071389707534054E-002  0.20017635295270922     
 	2023	04	26	11:49:51	   189.19	  289.007	    3.5132	   616.536	   0.0027	   0.00059	    0.0008	     4  	    3  	   575.243	    7.1784	   288.782	    0.0000	    0.0048	    0.0157	     0.096	    0.1324
 uw,dwdT*uT,dwdp*up   9.6308964259032251E-002  -2.4300180760781744E-002  0.20014975326025669     
 	2023	04	26	11:59:51	   189.36	  289.007	    3.5144	   616.555	   0.0014	   0.00057	    0.0017	     4  	    3  	   575.263	    7.1779	   288.780	    0.0000	    0.0041	    0.0157	     0.096	    0.1323
 uw,dwdT*uT,dwdp*up   9.6308894298757913E-002  -2.4925363495614323E-002  0.20015094698717395     
 	2023	04	26	12:09:51	   189.52	  289.006	    3.5150	   616.555	   0.0017	   0.00059	    0.0063	     4  	    3  	   575.272	    7.1762	   288.782	    0.0000	    0.0042	    0.0157	     0.096	    0.1323
 uw,dwdT*uT,dwdp*up   9.6314044973229540E-002  -2.5007081173413152E-002  0.20020359765082085     
 	2023	04	26	12:19:51	   189.69	  289.006	    3.5174	   616.587	   0.0017	   0.00074	    0.0024	     4  	    3  	   575.304	    7.1759	   288.780	    0.0000	    0.0043	    0.0157	     0.096	    0.1323

 uw,dwdT*uT,dwdp*up   9.6612308592214494E-002  -2.3507743823462185E-002  0.19586490017768773     
 	2023	04	26	13:07:51	   190.49	  290.011	    4.1987	   618.497	   0.0012	   0.00058	    0.0032	     4  	    3  	   578.074	    6.9928	   289.780	    0.0000	    0.0041	    0.0157	     0.097	    0.1292
 uw,dwdT*uT,dwdp*up   9.6614841368575136E-002  -2.4178791275567543E-002  0.19585358200559616     
 	2023	04	26	13:17:51	   190.66	  290.008	    4.2014	   618.513	   0.0015	   0.00063	    0.0045	     4  	    3  	   578.121	    6.9869	   289.780	    0.0000	    0.0042	    0.0157	     0.097	    0.1292
 uw,dwdT*uT,dwdp*up   9.6618616463473653E-002  -2.3728231301435976E-002  0.19601036623472828     
 	2023	04	26	13:27:51	   190.82	  290.011	    4.2032	   618.537	   0.0013	   0.00090	    0.0040	     4  	    3  	   578.127	    6.9899	   289.780	    0.0000	    0.0041	    0.0157	     0.097	    0.1292
 uw,dwdT*uT,dwdp*up   9.6619788265212933E-002  -2.2924287304466041E-002  0.19579138342485930     
 	2023	04	26	13:37:51	   190.99	  290.009	    4.2031	   618.545	   0.0008	   0.00053	    0.0006	     4  	    3  	   578.136	    6.9895	   289.780	    0.0000	    0.0040	    0.0157	     0.097	    0.1292

 uw,dwdT*uT,dwdp*up   9.6916092744894836E-002  -2.2427762948511617E-002  0.19178630685239142     
 	2023	04	26	14:26:21	   191.80	  290.994	    4.8746	   620.442	   0.0007	   0.00042	    0.0022	     4  	    3  	   580.830	    6.8198	   290.780	    0.0000	    0.0040	    0.0157	     0.097	    0.1262
 uw,dwdT*uT,dwdp*up   9.6915858208100114E-002  -2.3855255710606642E-002  0.19175795719938488     
 	2023	04	26	14:36:21	   191.97	  290.995	    4.8747	   620.440	   0.0016	   0.00032	    0.0047	     4  	    3  	   580.827	    6.8202	   290.780	    0.0000	    0.0042	    0.0157	     0.097	    0.1263
 uw,dwdT*uT,dwdp*up   9.6913812462871576E-002  -2.2534022537086393E-002  0.19238126246336412     
 	2023	04	26	14:46:21	   192.13	  290.992	    4.8721	   620.427	   0.0008	   0.00128	    0.0070	     4  	    3  	   580.808	    6.8215	   290.780	    0.0000	    0.0040	    0.0157	     0.097	    0.1264
 uw,dwdT*uT,dwdp*up   9.6911842867380457E-002  -2.5230428432333529E-002  0.19178143415114321     
 	2023	04	26	14:56:21	   192.30	  290.993	    4.8714	   620.414	   0.0022	   0.00030	    0.0019	     4  	    3  	   580.796	    6.8214	   290.775	    0.0000	    0.0045	    0.0157	     0.097	    0.1263

 uw,dwdT*uT,dwdp*up   9.7214743585145480E-002  -2.2841128024275771E-002  0.18793366244213591     
 	2023	04	26	15:43:51	   193.09	  291.992	    5.5570	   622.354	   0.0013	   0.00028	    0.0029	     4  	    3  	   583.519	    6.6552	   291.780	    0.0000	    0.0041	    0.0157	     0.097	    0.1235
 uw,dwdT*uT,dwdp*up   9.7213233562908855E-002  -2.2428738201105504E-002  0.18827871293109896     
 	2023	04	26	15:53:51	   193.26	  291.993	    5.5556	   622.344	   0.0011	   0.00097	    0.0020	     4  	    3  	   583.499	    6.6573	   291.782	    0.0000	    0.0040	    0.0157	     0.097	    0.1235
 uw,dwdT*uT,dwdp*up   9.7207007810869578E-002  -2.3668346377360747E-002  0.18799322637789254     
 	2023	04	26	16:03:51	   193.42	  291.990	    5.5501	   622.304	   0.0017	   0.00027	    0.0055	     4  	    3  	   583.445	    6.6602	   291.780	    0.0000	    0.0043	    0.0157	     0.097	    0.1235
 uw,dwdT*uT,dwdp*up   9.7211323969546765E-002  -2.3222839218966163E-002  0.18802375582688183     
 	2023	04	26	16:13:51	   193.59	  291.991	    5.5539	   622.332	   0.0015	   0.00049	    0.0063	     4  	    3  	   583.485	    6.6577	   291.780	    0.0000	    0.0042	    0.0157	     0.097	    0.1235

 uw,dwdT*uT,dwdp*up   9.7507121914955905E-002  -2.1678240636394019E-002  0.18454576017236912     
 	2023	04	26	17:01:21	   194.38	  292.992	    6.2369	   624.225	   0.0008	   0.00077	    0.0052	     4  	    3  	   586.112	    6.5027	   292.780	    0.0000	    0.0040	    0.0157	     0.098	    0.1208
 uw,dwdT*uT,dwdp*up   9.7507741955091931E-002  -2.1953663973396074E-002  0.18447256498348558     
 	2023	04	26	17:11:21	   194.55	  292.990	    6.2373	   624.229	   0.0010	   0.00065	    0.0046	     4  	    3  	   586.128	    6.5006	   292.780	    0.0000	    0.0040	    0.0157	     0.098	    0.1208
 uw,dwdT*uT,dwdp*up   9.7507092500183343E-002  -2.7161880431309713E-002  0.18448058169091397     
 	2023	04	26	17:21:21	   194.72	  292.993	    6.2368	   624.225	   0.0031	   0.00064	    0.0004	     4  	    3  	   586.106	    6.5039	   292.782	    0.0000	    0.0050	    0.0157	     0.098	    0.1209
 uw,dwdT*uT,dwdp*up   9.7505931890191744E-002  -2.2612722774850609E-002  0.18435687642557805     
 	2023	04	26	17:31:21	   194.88	  292.992	    6.2366	   624.218	   0.0014	   0.00029	    0.0037	     4  	    3  	   586.105	    6.5027	   292.780	    0.0000	    0.0042	    0.0157	     0.098	    0.1208

 uw,dwdT*uT,dwdp*up   9.7803557898102925E-002  -2.1357842896634293E-002  0.18101961085998114     
 	2023	04	26	18:19:21	   195.68	  293.979	    6.9149	   626.123	   0.0008	   0.00055	    0.0038	     4  	    3  	   588.698	    6.3573	   293.780	    0.0000	    0.0040	    0.0157	     0.098	    0.1183
 uw,dwdT*uT,dwdp*up   9.7802276233891192E-002  -2.2755091259035749E-002  0.18117182263637621     
 	2023	04	26	18:29:21	   195.85	  293.979	    6.9132	   626.115	   0.0017	   0.00082	    0.0067	     4  	    3  	   588.677	    6.3597	   293.780	    0.0000	    0.0043	    0.0157	     0.098	    0.1183
 uw,dwdT*uT,dwdp*up   9.7803129978681222E-002  -2.3915474008076022E-002  0.18108769805057323     
 	2023	04	26	18:39:21	   196.02	  293.980	    6.9140	   626.120	   0.0022	   0.00068	    0.0041	     4  	    3  	   588.683	    6.3595	   293.782	    0.0000	    0.0045	    0.0157	     0.098	    0.1183
 uw,dwdT*uT,dwdp*up   9.7802584212463226E-002  -2.1276907849976337E-002  0.18102406222973577     
 	2023	04	26	18:49:21	   196.18	  293.978	    6.9136	   626.117	   0.0008	   0.00054	    0.0003	     4  	    3  	   588.687	    6.3582	   293.780	    0.0000	    0.0040	    0.0157	     0.098	    0.1183

 uw,dwdT*uT,dwdp*up   9.8101545630460127E-002  -2.1166199588047625E-002  0.17786332646860520     
 	2023	04	26	19:37:21	   196.98	  294.991	    7.6073	   628.031	   0.0010	   0.00084	    0.0077	     4  	    3  	   591.268	    6.2176	   294.780	    0.0000	    0.0040	    0.0157	     0.098	    0.1158
 uw,dwdT*uT,dwdp*up   9.8098649865806686E-002  -2.0701939183129101E-002  0.17776892408939599     
 	2023	04	26	19:47:22	   197.15	  294.990	    7.6051	   628.012	   0.0005	   0.00064	    0.0013	     4  	    3  	   591.245	    6.2186	   294.780	    0.0000	    0.0039	    0.0157	     0.098	    0.1158
 uw,dwdT*uT,dwdp*up   9.8097737770016763E-002  -2.0689029726377175E-002  0.17777375864901435     
 	2023	04	26	19:57:21	   197.32	  294.990	    7.6040	   628.006	   0.0005	   0.00063	    0.0008	     4  	    3  	   591.237	    6.2191	   294.780	    0.0000	    0.0039	    0.0157	     0.098	    0.1158
 uw,dwdT*uT,dwdp*up   9.8103454371192611E-002  -2.1112717793449098E-002  0.17786872282187433     
 	2023	04	26	20:07:21	   197.48	  294.989	    7.6078	   628.043	   0.0010	   0.00087	    0.0037	     4  	    3  	   591.282	    6.2171	   294.780	    0.0000	    0.0040	    0.0157	     0.098	    0.1158


# file for irun =  9: ./R1132E_R32/23_77/R1132E_R32_2304j.txt                                         
# pulse-echo; 20230427 08:04:49                                                                                                                                                                                                                                
# R1132E/32 (0.23/0.77) by mass; load from vapor phase at -45C; 2nd pressure transducer is now not working                                                                                                                                                     
# xxx                                                                                                                                                                                                                                                          
! scanxtime  =      .0                                                                                                                                                                                                                                         
! NTset = 11; nT =  4; nPID =  3                                                                                                                                                                                                                               
!                 T_cell   T_bath   T_room   T_paro dp/dT_max  TconvDelay TrepDelay                                                                                                                                                                            
! Tset array =   295.000  294.780  294.000    0.000   2.0000      1800.0    600.0                                                                                                                                                                              
! Tset array =   296.000  295.780  294.000    0.000   2.0000      1800.0    600.0                                                                                                                                                                              
! Tset array =   297.000  296.780  294.000    0.000   2.0000      1800.0    600.0                                                                                                                                                                              
! Tset array =   298.000  297.780  294.000    0.000   2.0000      1800.0    600.0                                                                                                                                                                              
! Tset array =   299.000  298.780  294.000    0.000   2.0000      1800.0    600.0                                                                                                                                                                              
! Tset array =   300.000  299.780  294.000    0.000   2.0000      1800.0    600.0                                                                                                                                                                              
! Tset array =   301.000  300.780  294.000    0.000   2.0000      1800.0    600.0                                                                                                                                                                              
! Tset array =   302.000  301.780  294.000    0.000   2.0000      1800.0    600.0                                                                                                                                                                              
! Tset array =   303.000  302.780  294.000    0.000   2.0000      1800.0    600.0                                                                                                                                                                              
! Tset array =   304.000  303.780  294.000    0.000   2.0000      1800.0    600.0                                                                                                                                                                              
! Tset array =   300.000  299.780  294.000    0.000   2.0000      1800.0    600.0                                                                                                                                                                              
!   Pset     =    9  continoue isochore or drop pressure and start next run if p near 8 MPa                                                                                                                                                                    
! Terrmax:         0.2000   0.0200   9.9990 999.0000                                                                                                                                                                                                           
! Tsigmax:         0.0200   0.0200   1.0000  99.0000                                                                                                                                                                                                           
! PID_to_T:           1         2         3                                                                                                                                                                                                                    
!   SSheat   =      0.000     0.000     0.000                                                                                                                                                                                                                  
!   SSheat   =      0.000     0.000     0.000                                                                                                                                                                                                                  
!   SSheat   =      0.000     0.000     0.000                                                                                                                                                                                                                  
!   SSheat   =      0.000     0.000     0.000                                                                                                                                                                                                                  
!   SSheat   =      0.000     0.000     0.000                                                                                                                                                                                                                  
!   SSheat   =      0.000     0.000     0.000                                                                                                                                                                                                                  
!   SSheat   =      0.000     0.000     0.000                                                                                                                                                                                                                  
!   SSheat   =      0.000     0.000     0.000                                                                                                                                                                                                                  
!   SSheat   =      0.000     0.000     0.000                                                                                                                                                                                                                  
!   SSheat   =      0.000     0.000     0.000                                                                                                                                                                                                                  
!   SSheat   =      0.000     0.000     0.000                                                                                                                                                                                                                  
! IQratio(j):         1         2         3                                                                                                                                                                                                                    
! Qratio =          0.000     0.000     0.000                                                                                                                                                                                                                  
! Qratio =          0.000     0.000     0.000                                                                                                                                                                                                                  
! Qratio =          0.000     0.000     0.000                                                                                                                                                                                                                  
! Qratio =          0.000     0.000     0.000                                                                                                                                                                                                                  
! Qratio =          0.000     0.000     0.000                                                                                                                                                                                                                  
! Qratio =          0.000     0.000     0.000                                                                                                                                                                                                                  
! Qratio =          0.000     0.000     0.000                                                                                                                                                                                                                  
! Qratio =          0.000     0.000     0.000                                                                                                                                                                                                                  
! Qratio =          0.000     0.000     0.000                                                                                                                                                                                                                  
! Qratio =          0.000     0.000     0.000                                                                                                                                                                                                                  
! Qratio =          0.000     0.000     0.000                                                                                                                                                                                                                  
! pulse:     8000000.0       2.500          10      10.000  fpulse/Hz, Vpp, Ncycles, burst_int/ms                                                                                                                                                              
# NPread, MainP =   2    1                                                                                                                                                                                                                                     
# Pbaro =           1                                                                                                                                                                                                                                          
# Tcell, Tbaro =    1    3                                                                                                                                                                                                                                     
# ID_pressure =         131549       91434                                                                                                                                                                                                                     
# ID_temps    =     162CE_1573   Hart_7341   T100_room      paro_1                                                                                                                                                                                             
# ID_Rstd     =   Tin_22212/03                                                                                                                                                                                                                                 
# echox true                                                                                                                                                                                                                                                   
# echoy true                                                                                                                                                                                                                                                   
! about to initialize F700                                                                                                                                                                                                                                     
! about to initialize DSO                                                                                                                                                                                                                                      
! about to initialize AWG                                                                                                                                                                                                                                      
! about to initialize Keithley 2002                                                                                                                                                                                                                            
! about to initialize HP_3458A                                                                                                                                                                                                                                 
! skip initialization of HP power supplies [PID disabled]                                                                                                                                                                                                      
! initialization complete                                                                                                                                                                                                                                      

 uw,dwdT*uT,dwdp*up   8.8059533397959605E-002  -2.6998844765637360E-002  0.24635669870895416     
 	2023	04	27	08:43:48	   210.09	  294.988	    2.2583	   563.743	   0.0014	   0.00048	    0.0019	     4  	    3  	   520.595	    8.2883	   294.777	    0.0000	    0.0041	    0.0157	     0.088	    0.1590
 uw,dwdT*uT,dwdp*up   8.8061823583144350E-002  -2.5649727708092662E-002  0.24641014638411210     
 	2023	04	27	08:53:48	   210.26	  294.989	    2.2598	   563.758	   0.0005	   0.00062	    0.0050	     4  	    3  	   520.613	    8.2874	   294.780	    0.0000	    0.0039	    0.0157	     0.088	    0.1590
 uw,dwdT*uT,dwdp*up   8.8063654861531157E-002  -2.6482766337259676E-002  0.24663577098826819     
 	2023	04	27	09:03:48	   210.42	  294.990	    2.2604	   563.770	   0.0011	   0.00092	    0.0061	     4  	    3  	   520.614	    8.2893	   294.780	    0.0000	    0.0041	    0.0157	     0.088	    0.1590
 uw,dwdT*uT,dwdp*up   8.8065305196873736E-002  -2.5883173141098784E-002  0.24655812531113011     
 	2023	04	27	09:13:49	   210.59	  294.989	    2.2608	   563.780	   0.0007	   0.00085	    0.0044	     4  	    3  	   520.630	    8.2882	   294.780	    0.0000	    0.0040	    0.0157	     0.088	    0.1590

 uw,dwdT*uT,dwdp*up   8.8401924256300488E-002  -2.5757402287082839E-002  0.23954490701692976     
 	2023	04	27	10:01:49	   211.39	  296.000	    2.8892	   565.935	   0.0011	   0.00023	    0.0052	     4  	    3  	   523.868	    8.0301	   295.780	    0.0000	    0.0041	    0.0157	     0.088	    0.1545
 uw,dwdT*uT,dwdp*up   8.8402800092428541E-002  -2.5010899487440001E-002  0.23954199497648015     
 	2023	04	27	10:11:49	   211.56	  296.000	    2.8898	   565.941	   0.0005	   0.00028	    0.0056	     4  	    3  	   523.880	    8.0288	   295.780	    0.0000	    0.0039	    0.0157	     0.088	    0.1544
 uw,dwdT*uT,dwdp*up   8.8403651419669410E-002  -2.5108942603172615E-002  0.23961328994793255     
 	2023	04	27	10:21:50	   211.72	  296.001	    2.8904	   565.946	   0.0006	   0.00048	    0.0035	     4  	    3  	   523.880	    8.0297	   295.780	    0.0000	    0.0039	    0.0157	     0.088	    0.1545
 uw,dwdT*uT,dwdp*up   8.8404148164708027E-002  -2.5140469950848232E-002  0.23966872419700655     
 	2023	04	27	10:31:50	   211.89	  296.001	    2.8911	   565.950	   0.0006	   0.00062	    0.0024	     4  	    3  	   523.897	    8.0269	   295.780	    0.0000	    0.0040	    0.0157	     0.088	    0.1545

 uw,dwdT*uT,dwdp*up   8.8731114323712654E-002  -2.4777425578472609E-002  0.23343240939532145     
 	2023	04	27	11:20:51	   212.71	  296.997	    3.5079	   568.043	   0.0008	   0.00029	    0.0017	     4  	    3  	   526.958	    7.7965	   296.780	    0.0000	    0.0040	    0.0157	     0.089	    0.1503
 uw,dwdT*uT,dwdp*up   8.8730811964617559E-002  -2.4728876091072789E-002  0.23339157842104449     
 	2023	04	27	11:30:51	   212.87	  296.995	    3.5085	   568.041	   0.0008	   0.00018	    0.0011	     4  	    3  	   526.975	    7.7927	   296.780	    0.0000	    0.0040	    0.0157	     0.089	    0.1503
 uw,dwdT*uT,dwdp*up   8.8735868369983331E-002  -2.4662556634700853E-002  0.23343636745923477     
 	2023	04	27	11:40:51	   213.04	  296.997	    3.5110	   568.073	   0.0007	   0.00045	    0.0040	     4  	    3  	   527.003	    7.7933	   296.780	    0.0000	    0.0040	    0.0157	     0.089	    0.1503
 uw,dwdT*uT,dwdp*up   8.8734625370495118E-002  -2.4852914657380779E-002  0.23337348095853008     
 	2023	04	27	11:50:51	   213.21	  296.995	    3.5106	   568.065	   0.0009	   0.00027	    0.0026	     4  	    3  	   527.007	    7.7908	   296.780	    0.0000	    0.0040	    0.0157	     0.089	    0.1503

 uw,dwdT*uT,dwdp*up   8.9064726796367066E-002  -2.4167545712538731E-002  0.22759279211288344     
 	2023	04	27	12:39:21	   214.02	  298.006	    4.1381	   570.178	   0.0008	   0.00034	    0.0043	     4  	    3  	   530.047	    7.5712	   297.780	    0.0000	    0.0040	    0.0157	     0.089	    0.1463
 uw,dwdT*uT,dwdp*up   8.9062606083232632E-002  -2.4075007644752011E-002  0.22765261682392104     
 	2023	04	27	12:49:21	   214.18	  298.004	    4.1373	   570.165	   0.0007	   0.00048	    0.0056	     4  	    3  	   530.043	    7.5695	   297.780	    0.0000	    0.0040	    0.0157	     0.089	    0.1464
 uw,dwdT*uT,dwdp*up   8.9060767366840002E-002  -2.3846752631559141E-002  0.22780574292255712     
 	2023	04	27	12:59:21	   214.35	  298.005	    4.1353	   570.153	   0.0005	   0.00069	    0.0037	     4  	    3  	   530.010	    7.5741	   297.780	    0.0000	    0.0039	    0.0157	     0.089	    0.1464
 uw,dwdT*uT,dwdp*up   8.9057122389385276E-002  -2.5145020515676193E-002  0.22771162975249021     
 	2023	04	27	13:09:21	   214.52	  298.004	    4.1339	   570.130	   0.0014	   0.00049	    0.0023	     4  	    3  	   529.998	    7.5720	   297.780	    0.0000	    0.0041	    0.0157	     0.089	    0.1464

 uw,dwdT*uT,dwdp*up   8.9377371125624661E-002  -2.3626922519058544E-002  0.22232752938298689     
 	2023	04	27	13:57:21	   215.32	  299.003	    4.7544	   572.180	   0.0008	   0.00047	    0.0032	     4  	    3  	   532.920	    7.3670	   298.780	    0.0000	    0.0040	    0.0157	     0.089	    0.1427
 uw,dwdT*uT,dwdp*up   8.9375970431261068E-002  -2.4390303820981705E-002  0.22246779053114105     
 	2023	04	27	14:07:21	   215.48	  299.004	    4.7533	   572.171	   0.0013	   0.00070	    0.0036	     4  	    3  	   532.898	    7.3696	   298.780	    0.0000	    0.0041	    0.0157	     0.089	    0.1427
 uw,dwdT*uT,dwdp*up   8.9371172050392633E-002  -2.4653555663887584E-002  0.22237621184161058     
 	2023	04	27	14:17:21	   215.65	  299.004	    4.7502	   572.140	   0.0014	   0.00042	    0.0018	     4  	    3  	   532.853	    7.3730	   298.780	    0.0000	    0.0042	    0.0157	     0.089	    0.1428
 uw,dwdT*uT,dwdp*up   8.9372180577968058E-002  -2.4181144392017340E-002  0.22228729422324120     
 	2023	04	27	14:27:21	   215.82	  299.004	    4.7520	   572.147	   0.0012	   0.00023	    0.0041	     4  	    3  	   532.884	    7.3680	   298.780	    0.0000	    0.0041	    0.0157	     0.089	    0.1427

 uw,dwdT*uT,dwdp*up   8.9691518123759709E-002  -2.3928418673175775E-002  0.21737395301547158     
 	2023	04	27	15:15:21	   216.62	  299.989	    5.3662	   574.191	   0.0013	   0.00053	    0.0054	     4  	    3  	   535.724	    7.1803	   299.780	    0.0000	    0.0041	    0.0157	     0.090	    0.1393
 uw,dwdT*uT,dwdp*up   8.9687629092983404E-002  -2.3171701366225272E-002  0.21745726668676929     
 	2023	04	27	15:25:21	   216.78	  299.989	    5.3636	   574.166	   0.0008	   0.00062	    0.0043	     4  	    3  	   535.686	    7.1834	   299.780	    0.0000	    0.0040	    0.0157	     0.090	    0.1393
 uw,dwdT*uT,dwdp*up   8.9687645227616283E-002  -2.2991683222648666E-002  0.21751087421251533     
 	2023	04	27	15:35:21	   216.95	  299.991	    5.3649	   574.166	   0.0007	   0.00073	    0.0046	     4  	    3  	   535.697	    7.1811	   299.780	    0.0000	    0.0040	    0.0157	     0.090	    0.1393
 uw,dwdT*uT,dwdp*up   8.9690823401437719E-002  -2.4002454383573745E-002  0.21793204987631040     
 	2023	04	27	15:45:21	   217.12	  299.990	    5.3676	   574.187	   0.0014	   0.00126	    0.0069	     4  	    3  	   535.740	    7.1765	   299.780	    0.0000	    0.0041	    0.0157	     0.090	    0.1394

 uw,dwdT*uT,dwdp*up   9.0016769317906337E-002  -2.4225679945265539E-002  0.21265919385263854     
 	2023	04	27	16:33:21	   217.92	  300.992	    5.9958	   576.273	   0.0017	   0.00080	    0.0053	     4  	    3  	   538.606	    6.9934	   300.780	    0.0000	    0.0043	    0.0157	     0.090	    0.1360
 uw,dwdT*uT,dwdp*up   9.0017429124980036E-002  -2.2507824123740951E-002  0.21252414643398032     
 	2023	04	27	16:43:21	   218.08	  300.991	    5.9956	   576.278	   0.0007	   0.00057	    0.0007	     4  	    3  	   538.608	    6.9940	   300.780	    0.0000	    0.0040	    0.0157	     0.090	    0.1359
 uw,dwdT*uT,dwdp*up   9.0015632171081536E-002  -2.3339371251869842E-002  0.21258077138781009     
 	2023	04	27	16:53:21	   218.25	  300.992	    5.9948	   576.266	   0.0013	   0.00065	    0.0051	     4  	    3  	   538.592	    6.9948	   300.780	    0.0000	    0.0041	    0.0157	     0.090	    0.1359
 uw,dwdT*uT,dwdp*up   9.0009539087871446E-002  -2.2914964179950030E-002  0.21250441878937276     
 	2023	04	27	17:03:21	   218.42	  300.992	    5.9912	   576.227	   0.0010	   0.00038	    0.0011	     4  	    3  	   538.545	    6.9970	   300.780	    0.0000	    0.0040	    0.0157	     0.090	    0.1359

 uw,dwdT*uT,dwdp*up   9.0318113390028376E-002  -2.2232548842422969E-002  0.20799523641413400     
 	2023	04	27	17:50:21	   219.20	  301.980	    6.6062	   578.202	   0.0008	   0.00011	    0.0034	     4  	    3  	   541.245	    6.8283	   301.780	    0.0000	    0.0040	    0.0157	     0.090	    0.1328
 uw,dwdT*uT,dwdp*up   9.0321448375560900E-002  -2.1986721960357489E-002  0.20810688218282528     
 	2023	04	27	18:00:21	   219.37	  301.979	    6.6086	   578.224	   0.0006	   0.00059	    0.0048	     4  	    3  	   541.279	    6.8255	   301.780	    0.0000	    0.0039	    0.0157	     0.090	    0.1328
 uw,dwdT*uT,dwdp*up   9.0324174281964015E-002  -2.3178109136728374E-002  0.20801176412898015     
 	2023	04	27	18:10:21	   219.53	  301.979	    6.6100	   578.241	   0.0014	   0.00041	    0.0028	     4  	    3  	   541.299	    6.8248	   301.780	    0.0000	    0.0042	    0.0157	     0.090	    0.1328
 uw,dwdT*uT,dwdp*up   9.0320799825715198E-002  -2.2174401207858838E-002  0.20801173195842182     
 	2023	04	27	18:20:21	   219.70	  301.980	    6.6074	   578.220	   0.0008	   0.00029	    0.0025	     4  	    3  	   541.260	    6.8285	   301.780	    0.0000	    0.0040	    0.0157	     0.090	    0.1328

 uw,dwdT*uT,dwdp*up   9.0639853417030472E-002  -2.3005743093669352E-002  0.20371321884242599     
 	2023	04	27	19:07:21	   220.48	  302.991	    7.2399	   580.262	   0.0016	   0.00044	    0.0028	     4  	    3  	   544.000	    6.6658	   302.780	    0.0000	    0.0042	    0.0157	     0.091	    0.1298
 uw,dwdT*uT,dwdp*up   9.0641406327717278E-002  -2.1499940924798483E-002  0.20367247287091403     
 	2023	04	27	19:17:21	   220.65	  302.990	    7.2405	   580.272	   0.0005	   0.00035	    0.0032	     4  	    3  	   544.014	    6.6649	   302.780	    0.0000	    0.0039	    0.0157	     0.091	    0.1297
 uw,dwdT*uT,dwdp*up   9.0639815273250934E-002  -2.1585772595200697E-002  0.20364270829760164     
 	2023	04	27	19:27:21	   220.82	  302.991	    7.2394	   580.262	   0.0006	   0.00010	    0.0061	     4  	    3  	   543.993	    6.6671	   302.780	    0.0000	    0.0040	    0.0157	     0.091	    0.1297
 uw,dwdT*uT,dwdp*up   9.0636005857474042E-002  -2.1388819655662059E-002  0.20378437083356507     
 	2023	04	27	19:37:21	   220.98	  302.993	    7.2377	   580.238	   0.0003	   0.00054	    0.0049	     4  	    3  	   543.964	    6.6684	   302.780	    0.0000	    0.0039	    0.0157	     0.091	    0.1298

 uw,dwdT*uT,dwdp*up   9.0943176306314849E-002  -2.1365709022694541E-002  0.19980205729949832     
 	2023	04	27	20:24:21	   221.77	  303.991	    7.8592	   582.204	   0.0008	   0.00064	    0.0039	     4  	    3  	   546.577	    6.5181	   303.780	    0.0000	    0.0040	    0.0157	     0.091	    0.1269
 uw,dwdT*uT,dwdp*up   9.0937078070642399E-002  -2.2403634187042134E-002  0.19989594337464150     
 	2023	04	27	20:34:21	   221.93	  303.989	    7.8553	   582.165	   0.0015	   0.00074	    0.0017	     4  	    3  	   546.535	    6.5193	   303.780	    0.0000	    0.0042	    0.0157	     0.091	    0.1270
 uw,dwdT*uT,dwdp*up   9.0936035912052141E-002  -2.4200751129079014E-002  0.19986318320122312     
 	2023	04	27	20:44:21	   222.10	  303.989	    7.8544	   582.158	   0.0023	   0.00066	    0.0013	     4  	    3  	   546.523	    6.5204	   303.780	    0.0000	    0.0045	    0.0157	     0.091	    0.1270
 uw,dwdT*uT,dwdp*up   9.0936792158320345E-002  -2.5428686702245479E-002  0.19976889626441716     
 	2023	04	27	20:54:21	   222.27	  303.990	    7.8557	   582.163	   0.0027	   0.00048	    0.0051	     4  	    3  	   546.534	    6.5191	   303.785	    0.0000	    0.0047	    0.0157	     0.091	    0.1270


# file for irun = 10: ./R1132E_R32/23_77/R1132E_R32_2305a.txt                                         
# pulse-echo; 20230501 10:25:44                                                                                                                                                                                                                                
# R1132E/32 (0.23/0.77) by mass; load from vapor phase at -45C; 2nd pressure transducer is now not working                                                                                                                                                     
# xxx                                                                                                                                                                                                                                                          
! scanxtime  =      .0                                                                                                                                                                                                                                         
! NTset = 16; nT =  4; nPID =  3                                                                                                                                                                                                                               
!                 T_cell   T_bath   T_room   T_paro dp/dT_max  TconvDelay TrepDelay                                                                                                                                                                            
! Tset array =   305.000  304.780  294.000    0.000   2.0000      1800.0    600.0                                                                                                                                                                              
!   Pset     =    9  Drop pressure to 2.5 MPa for next isochore                                                                                                                                                                                                
! Tset array =   306.000  305.780  294.000    0.000   2.0000      1800.0    600.0                                                                                                                                                                              
! Tset array =   307.000  306.780  294.000    0.000   2.0000      1800.0    600.0                                                                                                                                                                              
! Tset array =   308.000  307.780  294.000    0.000   2.0000      1800.0    600.0                                                                                                                                                                              
! Tset array =   309.000  308.780  294.000    0.000   2.0000      1800.0    600.0                                                                                                                                                                              
! Tset array =   310.000  309.780  294.000    0.000   2.0000      1800.0    600.0                                                                                                                                                                              
! Tset array =   311.000  310.780  294.000    0.000   2.0000      1800.0    600.0                                                                                                                                                                              
! Tset array =   312.000  311.780  294.000    0.000   2.0000      1800.0    600.0                                                                                                                                                                              
! Tset array =   313.000  312.780  294.000    0.000   2.0000      1800.0    600.0                                                                                                                                                                              
! Tset array =   314.000  313.780  294.000    0.000   2.0000      1800.0    600.0                                                                                                                                                                              
! Tset array =   315.000  314.780  294.000    0.000   2.0000      1800.0    600.0                                                                                                                                                                              
! Tset array =   315.000  314.780  294.000    0.000   2.0000      1800.0    600.0                                                                                                                                                                              
!   Pset     =    9  Move to next setpoint if p < 8 MPa                                                                                                                                                                                                        
! Tset array =   316.000  315.780  294.000    0.000   2.0000      1800.0    600.0                                                                                                                                                                              
! Tset array =   316.000  315.780  294.000    0.000   2.0000      1800.0    600.0                                                                                                                                                                              
!   Pset     =    9  Move to next setpoint if p < 8 MPa                                                                                                                                                                                                        
! Tset array =   317.000  316.780  294.000    0.000   2.0000      1800.0    600.0                                                                                                                                                                              
! Tset array =   310.000  309.780  294.000    0.000   2.0000      1800.0    600.0                                                                                                                                                                              
!   Pset     =    9  Drop pressure to 2.5 MPa for next isochore                                                                                                                                                                                                
! Terrmax:         0.2000   0.0200   9.9990 999.0000                                                                                                                                                                                                           
! Tsigmax:         0.0200   0.0200   1.0000  99.0000                                                                                                                                                                                                           
! PID_to_T:           1         2         3                                                                                                                                                                                                                    
!   SSheat   =      0.000     0.000     0.000                                                                                                                                                                                                                  
!   SSheat   =      0.000     0.000     0.000                                                                                                                                                                                                                  
!   SSheat   =      0.000     0.000     0.000                                                                                                                                                                                                                  
!   SSheat   =      0.000     0.000     0.000                                                                                                                                                                                                                  
!   SSheat   =      0.000     0.000     0.000                                                                                                                                                                                                                  
!   SSheat   =      0.000     0.000     0.000                                                                                                                                                                                                                  
!   SSheat   =      0.000     0.000     0.000                                                                                                                                                                                                                  
!   SSheat   =      0.000     0.000     0.000                                                                                                                                                                                                                  
!   SSheat   =      0.000     0.000     0.000                                                                                                                                                                                                                  
!   SSheat   =      0.000     0.000     0.000                                                                                                                                                                                                                  
!   SSheat   =      0.000     0.000     0.000                                                                                                                                                                                                                  
!   SSheat   =      0.000     0.000     0.000                                                                                                                                                                                                                  
!   SSheat   =      0.000     0.000     0.000                                                                                                                                                                                                                  
!   SSheat   =      0.000     0.000     0.000                                                                                                                                                                                                                  
!   SSheat   =      0.000     0.000     0.000                                                                                                                                                                                                                  
!   SSheat   =      0.000     0.000     0.000                                                                                                                                                                                                                  
! IQratio(j):         1         2         3                                                                                                                                                                                                                    
! Qratio =          0.000     0.000     0.000                                                                                                                                                                                                                  
! Qratio =          0.000     0.000     0.000                                                                                                                                                                                                                  
! Qratio =          0.000     0.000     0.000                                                                                                                                                                                                                  
! Qratio =          0.000     0.000     0.000                                                                                                                                                                                                                  
! Qratio =          0.000     0.000     0.000                                                                                                                                                                                                                  
! Qratio =          0.000     0.000     0.000                                                                                                                                                                                                                  
! Qratio =          0.000     0.000     0.000                                                                                                                                                                                                                  
! Qratio =          0.000     0.000     0.000                                                                                                                                                                                                                  
! Qratio =          0.000     0.000     0.000                                                                                                                                                                                                                  
! Qratio =          0.000     0.000     0.000                                                                                                                                                                                                                  
! Qratio =          0.000     0.000     0.000                                                                                                                                                                                                                  
! Qratio =          0.000     0.000     0.000                                                                                                                                                                                                                  
! Qratio =          0.000     0.000     0.000                                                                                                                                                                                                                  
! Qratio =          0.000     0.000     0.000                                                                                                                                                                                                                  
! Qratio =          0.000     0.000     0.000                                                                                                                                                                                                                  
! Qratio =          0.000     0.000     0.000                                                                                                                                                                                                                  
! pulse:     8000000.0       2.500          10      10.000  fpulse/Hz, Vpp, Ncycles, burst_int/ms                                                                                                                                                              
# NPread, MainP =   2    1                                                                                                                                                                                                                                     
# Pbaro =           1                                                                                                                                                                                                                                          
# Tcell, Tbaro =    1    3                                                                                                                                                                                                                                     
# ID_pressure =         131549       91434                                                                                                                                                                                                                     
# ID_temps    =     162CE_1573   Hart_7341   T100_room      paro_1                                                                                                                                                                                             
# ID_Rstd     =   Tin_22212/03                                                                                                                                                                                                                                 
# echox true                                                                                                                                                                                                                                                   
# echoy true                                                                                                                                                                                                                                                   
! about to initialize F700                                                                                                                                                                                                                                     
! about to initialize DSO                                                                                                                                                                                                                                      
! about to initialize AWG                                                                                                                                                                                                                                      
! about to initialize Keithley 2002                                                                                                                                                                                                                            
! about to initialize HP_3458A                                                                                                                                                                                                                                 
! skip initialization of HP power supplies [PID disabled]                                                                                                                                                                                                      
! initialization complete                                                                                                                                                                                                                                      

 uw,dwdT*uT,dwdp*up   7.8232207179992547E-002  -2.8422331780733119E-002  0.31284554802653475     
 	2023	05	01	12:32:50	   309.91	  304.999	    2.5476	   500.830	   0.0005	   0.00024	    0.0054	     4  	    3  	   457.278	    9.5243	   304.780	    0.0000	    0.0039	    0.0157	     0.078	    0.1957
 uw,dwdT*uT,dwdp*up   7.8234611080351416E-002  -2.9645932056142067E-002  0.31280310973964554     
 	2023	05	01	12:42:50	   310.07	  305.000	    2.5492	   500.846	   0.0013	   0.00027	    0.0012	     4  	    3  	   457.303	    9.5217	   304.780	    0.0000	    0.0041	    0.0157	     0.078	    0.1957
 uw,dwdT*uT,dwdp*up   7.8229001769803158E-002  -3.0380295101267527E-002  0.31320526185831471     
 	2023	05	01	12:52:51	   310.24	  304.999	    2.5460	   500.810	   0.0016	   0.00073	    0.0026	     4  	    3  	   457.248	    9.5270	   304.780	    0.0000	    0.0042	    0.0157	     0.078	    0.1958
 uw,dwdT*uT,dwdp*up   7.8230548398749225E-002  -3.0705867651446273E-002  0.31315747750496720     
 	2023	05	01	13:02:51	   310.41	  305.000	    2.5466	   500.820	   0.0017	   0.00069	    0.0023	     4  	    3  	   457.250	    9.5286	   304.780	    0.0000	    0.0043	    0.0157	     0.078	    0.1958

 uw,dwdT*uT,dwdp*up   7.8620194056958706E-002  -2.7907471806942932E-002  0.30227957063920280     
 	2023	05	01	13:50:52	   311.21	  305.998	    3.1003	   503.314	   0.0008	   0.00048	    0.0064	     4  	    3  	   461.051	    9.1667	   305.780	    0.0000	    0.0040	    0.0157	     0.079	    0.1890
 uw,dwdT*uT,dwdp*up   7.8621778037036544E-002  -2.8297315976288821E-002  0.30217653444943787     
 	2023	05	01	14:00:51	   311.37	  305.997	    3.1006	   503.324	   0.0011	   0.00031	    0.0025	     4  	    3  	   461.065	    9.1656	   305.782	    0.0000	    0.0041	    0.0157	     0.079	    0.1890
 uw,dwdT*uT,dwdp*up   7.8616697300443239E-002  -2.8162203056428522E-002  0.30223401278622436     
 	2023	05	01	14:10:51	   311.54	  305.998	    3.0980	   503.292	   0.0010	   0.00016	    0.0032	     4  	    3  	   461.005	    9.1728	   305.782	    0.0000	    0.0040	    0.0157	     0.079	    0.1890
 uw,dwdT*uT,dwdp*up   7.8615380377402663E-002  -2.8480037501222636E-002  0.30248138378097428     
 	2023	05	01	14:20:51	   311.71	  305.998	    3.0978	   503.283	   0.0012	   0.00065	    0.0076	     4  	    3  	   461.004	    9.1713	   305.780	    0.0000	    0.0041	    0.0157	     0.079	    0.1891

 uw,dwdT*uT,dwdp*up   7.8979052811557135E-002  -2.7979661928758687E-002  0.29292192625184349     
 	2023	05	01	15:09:21	   312.52	  306.986	    3.6372	   505.612	   0.0013	   0.00055	    0.0020	     4  	    3  	   464.460	    8.8600	   306.780	    0.0000	    0.0041	    0.0157	     0.079	    0.1830
 uw,dwdT*uT,dwdp*up   7.8982371819854527E-002  -2.6958948808511872E-002  0.29277577677698086     
 	2023	05	01	15:19:21	   312.68	  306.987	    3.6394	   505.633	   0.0007	   0.00040	    0.0031	     4  	    3  	   464.494	    8.8567	   306.780	    0.0000	    0.0040	    0.0157	     0.079	    0.1829
 uw,dwdT*uT,dwdp*up   7.8978150030467820E-002  -2.7194316339848267E-002  0.29290712023363918     
 	2023	05	01	15:29:21	   312.85	  306.987	    3.6370	   505.606	   0.0009	   0.00051	    0.0032	     4  	    3  	   464.451	    8.8609	   306.780	    0.0000	    0.0040	    0.0157	     0.079	    0.1830
 uw,dwdT*uT,dwdp*up   7.8977448973201483E-002  -2.7777868441161840E-002  0.29279562976966400     
 	2023	05	01	15:39:21	   313.02	  306.986	    3.6368	   505.601	   0.0012	   0.00024	    0.0016	     4  	    3  	   464.448	    8.8607	   306.780	    0.0000	    0.0041	    0.0157	     0.079	    0.1830

 uw,dwdT*uT,dwdp*up   7.9351902516062320E-002  -2.7384868080875386E-002  0.28406599743936550     
 	2023	05	01	16:27:21	   313.82	  307.990	    4.1914	   507.999	   0.0014	   0.00083	    0.0047	     4  	    3  	   467.956	    8.5568	   307.780	    0.0000	    0.0042	    0.0157	     0.079	    0.1773
 uw,dwdT*uT,dwdp*up   7.9350499001528102E-002  -2.5916265270993482E-002  0.28386701817452231     
 	2023	05	01	16:37:22	   313.98	  307.989	    4.1910	   507.990	   0.0005	   0.00058	    0.0047	     4  	    3  	   467.953	    8.5556	   307.780	    0.0000	    0.0039	    0.0157	     0.079	    0.1772
 uw,dwdT*uT,dwdp*up   7.9354821949434245E-002  -2.5980505624745177E-002  0.28434783654556550     
 	2023	05	01	16:47:21	   314.15	  307.990	    4.1935	   508.017	   0.0005	   0.00113	    0.0098	     4  	    3  	   467.994	    8.5521	   307.780	    4.1866	    0.0039	    0.0157	     0.079	    0.1773
 uw,dwdT*uT,dwdp*up   7.9362369212067643E-002  -2.8078933602856071E-002  0.28350039361098950     
 	2023	05	01	16:57:22	   314.32	  307.989	    4.1973	   508.066	   0.0017	   0.00010	    0.0033	     4  	    3  	   468.065	    8.5460	   307.780	    4.1898	    0.0043	    0.0157	     0.079	    0.1771

 uw,dwdT*uT,dwdp*up   7.9733520317197423E-002  -2.5451463543261048E-002  0.27526175398154645     
 	2023	05	01	17:44:52	   315.11	  308.979	    4.7456	   510.442	   0.0007	   0.00039	    0.0022	     4  	    3  	   471.426	    8.2761	   308.780	    4.7387	    0.0040	    0.0157	     0.080	    0.1717
 uw,dwdT*uT,dwdp*up   7.9735707859352564E-002  -2.5095287921310092E-002  0.27518885771343027     
 	2023	05	01	17:54:51	   315.27	  308.978	    4.7469	   510.456	   0.0003	   0.00031	    0.0045	     4  	    3  	   471.453	    8.2729	   308.780	    4.7399	    0.0039	    0.0157	     0.080	    0.1717
 uw,dwdT*uT,dwdp*up   7.9735250823951317E-002  -2.5957063100603008E-002  0.27532753579155861     
 	2023	05	01	18:04:51	   315.44	  308.979	    4.7467	   510.453	   0.0011	   0.00057	    0.0060	     4  	    3  	   471.447	    8.2737	   308.777	    4.7393	    0.0041	    0.0157	     0.080	    0.1717
 uw,dwdT*uT,dwdp*up   7.9737560961983825E-002  -2.6132650221329472E-002  0.27517668131821610     
 	2023	05	01	18:14:51	   315.61	  308.980	    4.7481	   510.467	   0.0012	   0.00034	    0.0018	     4  	    3  	   471.465	    8.2727	   308.777	    4.7407	    0.0041	    0.0157	     0.080	    0.1717

 uw,dwdT*uT,dwdp*up   8.0078525542548171E-002  -2.4703475232292420E-002  0.26763278287460157     
 	2023	05	01	19:01:52	   316.39	  309.986	    5.2933	   512.650	   0.0007	   0.00033	    0.0054	     4  	    3  	   474.556	    8.0274	   309.782	    5.2873	    0.0040	    0.0157	     0.080	    0.1667
 uw,dwdT*uT,dwdp*up   8.0077603012847165E-002  -2.4982418472794948E-002  0.26787765748753500     
 	2023	05	01	19:11:51	   316.56	  309.986	    5.2922	   512.644	   0.0009	   0.00071	    0.0059	     4  	    3  	   474.540	    8.0298	   309.782	    5.2865	    0.0040	    0.0157	     0.080	    0.1668
 uw,dwdT*uT,dwdp*up   8.0078462558381108E-002  -2.5266541157691193E-002  0.26772095454559652     
 	2023	05	01	19:21:52	   316.72	  309.987	    5.2937	   512.650	   0.0011	   0.00053	    0.0068	     4  	    3  	   474.557	    8.0270	   309.780	    5.2872	    0.0040	    0.0157	     0.080	    0.1668
 uw,dwdT*uT,dwdp*up   8.0074404379730763E-002  -2.5999033656003319E-002  0.26775604748212911     
 	2023	05	01	19:31:51	   316.89	  309.986	    5.2912	   512.624	   0.0015	   0.00049	    0.0063	     4  	    3  	   474.520	    8.0300	   309.780	    5.2855	    0.0042	    0.0157	     0.080	    0.1668

 uw,dwdT*uT,dwdp*up   8.0427418828037014E-002  -2.3888606408187973E-002  0.26047213096489180     
 	2023	05	01	20:19:21	   317.68	  310.985	    5.8423	   514.884	   0.0004	   0.00035	    0.0035	     4  	    3  	   477.668	    7.7912	   310.780	    5.8360	    0.0039	    0.0157	     0.080	    0.1621
 uw,dwdT*uT,dwdp*up   8.0426670227545044E-002  -2.4920620357474544E-002  0.26046035731309647     
 	2023	05	01	20:29:21	   317.85	  310.985	    5.8415	   514.879	   0.0012	   0.00026	    0.0013	     4  	    3  	   477.654	    7.7932	   310.780	    5.8357	    0.0041	    0.0157	     0.080	    0.1621
 uw,dwdT*uT,dwdp*up   8.0425523817437353E-002  -2.4814798434885505E-002  0.26054413979507146     
 	2023	05	01	20:39:21	   318.02	  310.987	    5.8410	   514.872	   0.0012	   0.00043	    0.0053	     4  	    3  	   477.636	    7.7959	   310.780	    5.8357	    0.0041	    0.0157	     0.080	    0.1621
 uw,dwdT*uT,dwdp*up   8.0420717571591208E-002  -2.3834116622041969E-002  0.26060889156527689     
 	2023	05	01	20:49:22	   318.18	  310.985	    5.8386	   514.841	   0.0003	   0.00047	    0.0022	     4  	    3  	   477.606	    7.7961	   310.780	    5.8334	    0.0039	    0.0157	     0.080	    0.1621

 uw,dwdT*uT,dwdp*up   8.0778195756731744E-002  -2.3427803215619651E-002  0.25376209620227569     
 	2023	05	01	21:36:52	   318.97	  311.986	    6.3952	   517.129	   0.0006	   0.00048	    0.0021	     4  	    3  	   480.735	    7.5705	   311.780	    6.3887	    0.0039	    0.0157	     0.081	    0.1576
 uw,dwdT*uT,dwdp*up   8.0778473020610989E-002  -2.3972500434525736E-002  0.25370914106221315     
 	2023	05	01	21:46:52	   319.14	  311.987	    6.3957	   517.131	   0.0010	   0.00038	    0.0002	     4  	    3  	   480.740	    7.5698	   311.780	    6.3890	    0.0040	    0.0157	     0.081	    0.1576
 uw,dwdT*uT,dwdp*up   8.0776713422983856E-002  -2.3628331138253748E-002  0.25370358534561155     
 	2023	05	01	21:56:51	   319.31	  311.987	    6.3947	   517.120	   0.0008	   0.00030	    0.0020	     4  	    3  	   480.722	    7.5715	   311.780	    6.3881	    0.0040	    0.0157	     0.081	    0.1576
 uw,dwdT*uT,dwdp*up   8.0774266141904832E-002  -2.3885197044572204E-002  0.25370601986793762     
 	2023	05	01	22:06:51	   319.47	  311.988	    6.3933	   517.104	   0.0010	   0.00018	    0.0028	     4  	    3  	   480.696	    7.5740	   311.780	    6.3868	    0.0040	    0.0157	     0.081	    0.1576

 uw,dwdT*uT,dwdp*up   8.1124875912651301E-002  -2.3040407105458263E-002  0.24740816547554281     
 	2023	05	01	22:54:22	   320.27	  313.004	    6.9546	   519.349	   0.0008	   0.00054	    0.0008	     4  	    3  	   483.725	    7.3644	   312.780	    6.9480	    0.0040	    0.0157	     0.081	    0.1534
 uw,dwdT*uT,dwdp*up   8.1128379729901501E-002  -2.4094567540189325E-002  0.24738894430854216     
 	2023	05	01	23:04:22	   320.43	  313.004	    6.9561	   519.371	   0.0014	   0.00056	    0.0045	     4  	    3  	   483.749	    7.3639	   312.777	    6.9499	    0.0042	    0.0157	     0.081	    0.1534
 uw,dwdT*uT,dwdp*up   8.1131273711545049E-002  -2.3040329582332483E-002  0.24723192514774775     
 	2023	05	01	23:14:21	   320.60	  313.003	    6.9576	   519.390	   0.0008	   0.00027	    0.0024	     4  	    3  	   483.780	    7.3608	   312.780	    6.9512	    0.0040	    0.0157	     0.081	    0.1534
 uw,dwdT*uT,dwdp*up   8.1131672635096588E-002  -2.3040322031687228E-002  0.24721510693339879     
 	2023	05	01	23:24:21	   320.77	  313.003	    6.9576	   519.392	   0.0008	   0.00020	    0.0029	     4  	    3  	   483.778	    7.3618	   312.780	    6.9514	    0.0040	    0.0157	     0.081	    0.1533

 uw,dwdT*uT,dwdp*up   8.1478692637638336E-002  -2.3248904712204629E-002  0.24143796120537564     
 	2023	05	02	00:11:21	   321.55	  314.006	    7.5141	   521.614	   0.0013	   0.00070	    0.0065	     4  	    3  	   486.729	    7.1673	   313.780	    7.5071	    0.0041	    0.0157	     0.081	    0.1494
 uw,dwdT*uT,dwdp*up   8.1479840380314902E-002  -2.3039497711961340E-002  0.24128202625043291     
 	2023	05	02	00:21:21	   321.72	  314.003	    7.5138	   521.621	   0.0012	   0.00042	    0.0059	     4  	    3  	   486.736	    7.1671	   313.780	    7.5066	    0.0041	    0.0157	     0.081	    0.1494
 uw,dwdT*uT,dwdp*up   8.1477816591315338E-002  -2.2982611422700704E-002  0.24142764127601221     
 	2023	05	02	00:31:21	   321.88	  314.005	    7.5137	   521.608	   0.0011	   0.00067	    0.0025	     4  	    3  	   486.728	    7.1664	   313.782	    7.5061	    0.0041	    0.0157	     0.081	    0.1494
 uw,dwdT*uT,dwdp*up   8.1479552728619911E-002  -2.2355001893919334E-002  0.24125615136260192     
 	2023	05	02	00:41:21	   322.05	  314.006	    7.5141	   521.619	   0.0006	   0.00034	    0.0010	     4  	    3  	   486.728	    7.1685	   313.780	    7.5074	    0.0040	    0.0157	     0.081	    0.1494

 uw,dwdT*uT,dwdp*up   8.1834236423529869E-002  -2.3753198643849390E-002  0.23556220650452600     
 	2023	05	02	01:28:22	   322.83	  314.997	    8.0731	   523.890	   0.0018	   0.00041	    0.0089	     4  	    3  	   489.699	    6.9821	   314.782	    8.0656	    0.0043	    0.0157	     0.082	    0.1456
 uw,dwdT*uT,dwdp*up   8.1839056528395793E-002  -2.2045929952429169E-002  0.23570172040787191     
 	2023	05	02	01:38:22	   323.00	  314.998	    8.0755	   523.921	   0.0008	   0.00074	    0.0072	     4  	    3  	   489.733	    6.9809	   314.780	    8.0684	    0.0040	    0.0157	     0.082	    0.1456
 uw,dwdT*uT,dwdp*up   8.1842938261900380E-002  -2.2103812941412455E-002  0.23546358868516842     
 	2023	05	02	01:48:22	   323.17	  314.998	    8.0780	   523.946	   0.0009	   0.00037	    0.0061	     4  	    3  	   489.770	    6.9779	   314.780	    8.0699	    0.0040	    0.0157	     0.082	    0.1455
 uw,dwdT*uT,dwdp*up   8.1847716167098197E-002  -2.2352042210390718E-002  0.23545892136553456     
 	2023	05	02	01:58:21	   323.33	  314.997	    8.0803	   523.976	   0.0011	   0.00046	    0.0047	     4  	    3  	   489.809	    6.9757	   314.780	    8.0718	    0.0040	    0.0157	     0.082	    0.1455


# file for irun = 11: ./R1132E_R32/23_77/R1132E_R32_2305b.txt                                         
# pulse-echo; 20230502 09:15:57                                                                                                                                                                                                                                
# R1132E/32 (0.23/0.77) by mass; load from vapor phase at -45C; 2nd pressure transducer is now not working                                                                                                                                                     
# xxx                                                                                                                                                                                                                                                          
! scanxtime  =      .0                                                                                                                                                                                                                                         
! NTset = 16; nT =  4; nPID =  3                                                                                                                                                                                                                               
!                 T_cell   T_bath   T_room   T_paro dp/dT_max  TconvDelay TrepDelay                                                                                                                                                                            
! Tset array =   310.000  309.780  294.000    0.000   2.0000      1800.0    600.0                                                                                                                                                                              
!   Pset     =    9  Drop pressure to 2.5 MPa for next isochore                                                                                                                                                                                                
! Tset array =   311.000  310.780  294.000    0.000   2.0000      1800.0    600.0                                                                                                                                                                              
! Tset array =   312.000  311.780  294.000    0.000   2.0000      1800.0    600.0                                                                                                                                                                              
! Tset array =   313.000  312.780  294.000    0.000   2.0000      1800.0    600.0                                                                                                                                                                              
! Tset array =   314.000  313.780  294.000    0.000   2.0000      1800.0    600.0                                                                                                                                                                              
! Tset array =   315.000  314.780  294.000    0.000   2.0000      1800.0    600.0                                                                                                                                                                              
! Tset array =   316.000  315.780  294.000    0.000   2.0000      1800.0    600.0                                                                                                                                                                              
! Tset array =   317.000  316.780  294.000    0.000   2.0000      1800.0    600.0                                                                                                                                                                              
! Tset array =   318.000  317.780  294.000    0.000   2.0000      1800.0    600.0                                                                                                                                                                              
! Tset array =   319.000  318.780  294.000    0.000   2.0000      1800.0    600.0                                                                                                                                                                              
! Tset array =   320.000  319.780  294.000    0.000   2.0000      1800.0    600.0                                                                                                                                                                              
! Tset array =   320.000  319.780  294.000    0.000   2.0000      1800.0    600.0                                                                                                                                                                              
!   Pset     =    9  Move to next setpoint if p < 8 MPa                                                                                                                                                                                                        
! Tset array =   321.000  320.780  294.000    0.000   2.0000      1800.0    600.0                                                                                                                                                                              
! Tset array =   321.000  320.780  294.000    0.000   2.0000      1800.0    600.0                                                                                                                                                                              
!   Pset     =    9  Move to next setpoint if p < 8 MPa                                                                                                                                                                                                        
! Tset array =   322.000  321.780  294.000    0.000   2.0000      1800.0    600.0                                                                                                                                                                              
! Tset array =   315.000  314.780  294.000    0.000   2.0000      1800.0    600.0                                                                                                                                                                              
!   Pset     =    9  Drop pressure to 2.5 MPa for next isochore                                                                                                                                                                                                
! Terrmax:         0.2000   0.0200   9.9990 999.0000                                                                                                                                                                                                           
! Tsigmax:         0.0200   0.0200   1.0000  99.0000                                                                                                                                                                                                           
! PID_to_T:           1         2         3                                                                                                                                                                                                                    
!   SSheat   =      0.000     0.000     0.000                                                                                                                                                                                                                  
!   SSheat   =      0.000     0.000     0.000                                                                                                                                                                                                                  
!   SSheat   =      0.000     0.000     0.000                                                                                                                                                                                                                  
!   SSheat   =      0.000     0.000     0.000                                                                                                                                                                                                                  
!   SSheat   =      0.000     0.000     0.000                                                                                                                                                                                                                  
!   SSheat   =      0.000     0.000     0.000                                                                                                                                                                                                                  
!   SSheat   =      0.000     0.000     0.000                                                                                                                                                                                                                  
!   SSheat   =      0.000     0.000     0.000                                                                                                                                                                                                                  
!   SSheat   =      0.000     0.000     0.000                                                                                                                                                                                                                  
!   SSheat   =      0.000     0.000     0.000                                                                                                                                                                                                                  
!   SSheat   =      0.000     0.000     0.000                                                                                                                                                                                                                  
!   SSheat   =      0.000     0.000     0.000                                                                                                                                                                                                                  
!   SSheat   =      0.000     0.000     0.000                                                                                                                                                                                                                  
!   SSheat   =      0.000     0.000     0.000                                                                                                                                                                                                                  
!   SSheat   =      0.000     0.000     0.000                                                                                                                                                                                                                  
!   SSheat   =      0.000     0.000     0.000                                                                                                                                                                                                                  
! IQratio(j):         1         2         3                                                                                                                                                                                                                    
! Qratio =          0.000     0.000     0.000                                                                                                                                                                                                                  
! Qratio =          0.000     0.000     0.000                                                                                                                                                                                                                  
! Qratio =          0.000     0.000     0.000                                                                                                                                                                                                                  
! Qratio =          0.000     0.000     0.000                                                                                                                                                                                                                  
! Qratio =          0.000     0.000     0.000                                                                                                                                                                                                                  
! Qratio =          0.000     0.000     0.000                                                                                                                                                                                                                  
! Qratio =          0.000     0.000     0.000                                                                                                                                                                                                                  
! Qratio =          0.000     0.000     0.000                                                                                                                                                                                                                  
! Qratio =          0.000     0.000     0.000                                                                                                                                                                                                                  
! Qratio =          0.000     0.000     0.000                                                                                                                                                                                                                  
! Qratio =          0.000     0.000     0.000                                                                                                                                                                                                                  
! Qratio =          0.000     0.000     0.000                                                                                                                                                                                                                  
! Qratio =          0.000     0.000     0.000                                                                                                                                                                                                                  
! Qratio =          0.000     0.000     0.000                                                                                                                                                                                                                  
! Qratio =          0.000     0.000     0.000                                                                                                                                                                                                                  
! Qratio =          0.000     0.000     0.000                                                                                                                                                                                                                  
! pulse:     8000000.0       2.500          10      10.000  fpulse/Hz, Vpp, Ncycles, burst_int/ms                                                                                                                                                              
# NPread, MainP =   2    1                                                                                                                                                                                                                                     
# Pbaro =           1                                                                                                                                                                                                                                          
# Tcell, Tbaro =    1    3                                                                                                                                                                                                                                     
# ID_pressure =         131549       91434                                                                                                                                                                                                                     
# ID_temps    =     162CE_1573   Hart_7341   T100_room      paro_1                                                                                                                                                                                             
# ID_Rstd     =   Tin_22212/03                                                                                                                                                                                                                                 
# echox true                                                                                                                                                                                                                                                   
# echoy true                                                                                                                                                                                                                                                   
! about to initialize F700                                                                                                                                                                                                                                     
! about to initialize DSO                                                                                                                                                                                                                                      
! about to initialize AWG                                                                                                                                                                                                                                      
! about to initialize Keithley 2002                                                                                                                                                                                                                            
! about to initialize HP_3458A                                                                                                                                                                                                                                 
! skip initialization of HP power supplies [PID disabled]                                                                                                                                                                                                      
! initialization complete                                                                                                                                                                                                                                      

 uw,dwdT*uT,dwdp*up   7.4021003007160066E-002  -3.3298789541055869E-002  0.34594051201852660     
 	2023	05	02	12:19:21	   333.68	  309.986	    3.0261	   473.871	   0.0021	   0.00043	    0.0031	     4  	    3  	   430.749	   10.0108	   309.780	    3.0204	    0.0045	    0.0157	     0.074	    0.2145
 uw,dwdT*uT,dwdp*up   7.4020118142824221E-002  -3.0193317297592587E-002  0.34604465410138113     
 	2023	05	02	12:29:21	   333.85	  309.986	    3.0254	   473.865	   0.0010	   0.00055	    0.0044	     4  	    3  	   430.738	   10.0123	   309.777	    3.0197	    0.0040	    0.0157	     0.074	    0.2144
 uw,dwdT*uT,dwdp*up   7.4020237302486150E-002  -2.9925621865587160E-002  0.34583694179169477     
 	2023	05	02	12:39:21	   334.02	  309.986	    3.0258	   473.866	   0.0009	   0.00015	    0.0020	     4  	    3  	   430.743	   10.0114	   309.780	    3.0201	    0.0040	    0.0157	     0.074	    0.2143
 uw,dwdT*uT,dwdp*up   7.4021086941235756E-002  -3.1380953163092910E-002  0.34603882005148667     
 	2023	05	02	12:49:22	   334.18	  309.986	    3.0264	   473.871	   0.0015	   0.00059	    0.0031	     4  	    3  	   430.757	   10.0090	   309.782	    3.0202	    0.0042	    0.0157	     0.074	    0.2144

 uw,dwdT*uT,dwdp*up   7.4423748518385874E-002  -2.9405131027781094E-002  0.33319135273130579     
 	2023	05	02	13:37:52	   334.99	  310.985	    3.5449	   476.449	   0.0012	   0.00045	    0.0037	     4  	    3  	   434.670	    9.6117	   310.780	    3.5385	    0.0041	    0.0157	     0.074	    0.2064
 uw,dwdT*uT,dwdp*up   7.4425849852538459E-002  -3.0402996940293199E-002  0.33306861073626914     
 	2023	05	02	13:47:51	   335.16	  310.986	    3.5461	   476.463	   0.0016	   0.00030	    0.0037	     4  	    3  	   434.693	    9.6089	   310.780	    3.5395	    0.0042	    0.0157	     0.074	    0.2064
 uw,dwdT*uT,dwdp*up   7.4428685820197751E-002  -3.0166883859228423E-002  0.33299454832044706     
 	2023	05	02	13:57:51	   335.32	  310.985	    3.5469	   476.481	   0.0015	   0.00018	    0.0036	     4  	    3  	   434.711	    9.6087	   310.780	    3.5400	    0.0042	    0.0157	     0.074	    0.2063
 uw,dwdT*uT,dwdp*up   7.4425471213496769E-002  -2.8554244584030851E-002  0.33346562206908698     
 	2023	05	02	14:07:52	   335.49	  310.986	    3.5459	   476.460	   0.0006	   0.00081	    0.0088	     4  	    3  	   434.685	    9.6106	   310.780	    3.5391	    0.0040	    0.0157	     0.074	    0.2064

 uw,dwdT*uT,dwdp*up   7.4820881723456800E-002  -3.0191353380767321E-002  0.32149756476498492     
 	2023	05	02	14:55:52	   336.29	  311.986	    4.0649	   478.992	   0.0019	   0.00042	    0.0059	     4  	    3  	   438.439	    9.2493	   311.780	    4.0587	    0.0043	    0.0157	     0.075	    0.1990
 uw,dwdT*uT,dwdp*up   7.4819872434960924E-002  -2.8485298380791065E-002  0.32142949414150174     
 	2023	05	02	15:05:52	   336.46	  311.986	    4.0646	   478.985	   0.0012	   0.00025	    0.0016	     4  	    3  	   438.435	    9.2490	   311.780	    4.0580	    0.0041	    0.0157	     0.075	    0.1990
 uw,dwdT*uT,dwdp*up   7.4816784197852912E-002  -2.7716894290780014E-002  0.32148937136265038     
 	2023	05	02	15:15:51	   336.62	  311.986	    4.0635	   478.965	   0.0007	   0.00031	    0.0043	     4  	    3  	   438.417	    9.2488	   311.780	    4.0567	    0.0040	    0.0157	     0.075	    0.1990
 uw,dwdT*uT,dwdp*up   7.4820071331147639E-002  -2.8986400994288619E-002  0.32144640717010359     
 	2023	05	02	15:25:52	   336.79	  311.986	    4.0645	   478.986	   0.0014	   0.00029	    0.0028	     4  	    3  	   438.433	    9.2495	   311.780	    4.0583	    0.0042	    0.0157	     0.075	    0.1990

 uw,dwdT*uT,dwdp*up   7.5209870826945885E-002  -2.7472472119304491E-002  0.31058708797649104     
 	2023	05	02	16:13:51	   337.59	  313.003	    4.5909	   481.482	   0.0011	   0.00008	    0.0027	     4  	    3  	   442.076	    8.9138	   312.777	    4.5845	    0.0041	    0.0157	     0.075	    0.1921
 uw,dwdT*uT,dwdp*up   7.5209091141117304E-002  -2.6866586004098521E-002  0.31081580711013984     
 	2023	05	02	16:23:52	   337.76	  313.003	    4.5910	   481.477	   0.0007	   0.00061	    0.0098	     4  	    3  	   442.080	    8.9117	   312.780	    4.5846	    0.0040	    0.0157	     0.075	    0.1922
 uw,dwdT*uT,dwdp*up   7.5209319334852892E-002  -2.7192209637410796E-002  0.31065785567014620     
 	2023	05	02	16:33:51	   337.92	  313.003	    4.5912	   481.478	   0.0010	   0.00038	    0.0040	     4  	    3  	   442.085	    8.9107	   312.782	    4.5841	    0.0040	    0.0157	     0.075	    0.1921
 uw,dwdT*uT,dwdp*up   7.5210778665313005E-002  -2.6406124677746935E-002  0.31061060521479217     
 	2023	05	02	16:43:51	   338.09	  313.003	    4.5918	   481.488	   0.0000	   0.00031	    0.0044	     4  	    3  	   442.094	    8.9107	   312.780	    4.5848	    0.0039	    0.0157	     0.075	    0.1921

 uw,dwdT*uT,dwdp*up   7.5586975131016795E-002  -2.6621393287566228E-002  0.30076860430559182     
 	2023	05	02	17:31:22	   338.88	  314.005	    5.1098	   483.896	   0.0011	   0.00010	    0.0011	     4  	    3  	   445.541	    8.6087	   313.780	    5.1031	    0.0041	    0.0157	     0.076	    0.1858
 uw,dwdT*uT,dwdp*up   7.5583147207749155E-002  -2.6458303448356691E-002  0.30088638477892554     
 	2023	05	02	17:41:21	   339.05	  314.003	    5.1077	   483.872	   0.0010	   0.00033	    0.0024	     4  	    3  	   445.513	    8.6100	   313.780	    5.1014	    0.0040	    0.0157	     0.076	    0.1859
 uw,dwdT*uT,dwdp*up   7.5583006061913621E-002  -2.5731998719538098E-002  0.30093265047906015     
 	2023	05	02	17:51:21	   339.22	  314.005	    5.1082	   483.871	   0.0004	   0.00043	    0.0040	     4  	    3  	   445.510	    8.6106	   313.782	    5.1013	    0.0039	    0.0157	     0.076	    0.1859
 uw,dwdT*uT,dwdp*up   7.5580756052041606E-002  -2.9260430622138248E-002  0.30104372129231122     
 	2023	05	02	18:01:21	   339.38	  314.004	    5.1064	   483.856	   0.0022	   0.00054	    0.0059	     4  	    3  	   445.486	    8.6132	   313.780	    5.1006	    0.0045	    0.0157	     0.076	    0.1860

 uw,dwdT*uT,dwdp*up   7.5941930559284748E-002  -2.5348035137429517E-002  0.29203513931085395     
 	2023	05	02	18:48:51	   340.17	  314.996	    5.6172	   486.168	   0.0007	   0.00036	    0.0075	     4  	    3  	   448.742	    8.3402	   314.780	    5.6119	    0.0040	    0.0157	     0.076	    0.1802
 uw,dwdT*uT,dwdp*up   7.5943256188263850E-002  -2.5292641691167586E-002  0.29202064117636772     
 	2023	05	02	18:58:51	   340.34	  314.998	    5.6183	   486.177	   0.0007	   0.00038	    0.0020	     4  	    3  	   448.751	    8.3400	   314.780	    5.6128	    0.0040	    0.0157	     0.076	    0.1802
 uw,dwdT*uT,dwdp*up   7.5943677222317846E-002  -2.5913351412062496E-002  0.29196206671791691     
 	2023	05	02	19:08:52	   340.51	  314.997	    5.6188	   486.180	   0.0011	   0.00027	    0.0039	     4  	    3  	   448.763	    8.3376	   314.780	    5.6126	    0.0041	    0.0157	     0.076	    0.1802
 uw,dwdT*uT,dwdp*up   7.5938678491415196E-002  -2.6242084982466538E-002  0.29217662662393362     
 	2023	05	02	19:18:51	   340.67	  314.997	    5.6170	   486.148	   0.0013	   0.00058	    0.0054	     4  	    3  	   448.728	    8.3390	   314.780	    5.6109	    0.0041	    0.0157	     0.076	    0.1803

 uw,dwdT*uT,dwdp*up   7.6301817224760149E-002  -2.4524988669535949E-002  0.28370890742255145     
 	2023	05	02	20:05:51	   341.46	  316.003	    6.1367	   488.472	   0.0006	   0.00055	    0.0064	     4  	    3  	   451.957	    8.0794	   315.780	    6.1309	    0.0040	    0.0157	     0.076	    0.1748
 uw,dwdT*uT,dwdp*up   7.6300368274187402E-002  -2.4954828697504861E-002  0.28361804593862516     
 	2023	05	02	20:15:52	   341.62	  316.003	    6.1361	   488.463	   0.0010	   0.00033	    0.0032	     4  	    3  	   451.945	    8.0802	   315.780	    6.1303	    0.0040	    0.0157	     0.076	    0.1748
 uw,dwdT*uT,dwdp*up   7.6298567935999997E-002  -2.4312244653412942E-002  0.28363655242043673     
 	2023	05	02	20:25:52	   341.79	  316.003	    6.1352	   488.452	   0.0003	   0.00032	    0.0047	     4  	    3  	   451.930	    8.0812	   315.780	    6.1294	    0.0039	    0.0157	     0.076	    0.1748
 uw,dwdT*uT,dwdp*up   7.6294391594154187E-002  -2.4319104176920039E-002  0.28374920923371200     
 	2023	05	02	20:35:51	   341.96	  316.004	    6.1336	   488.425	   0.0003	   0.00046	    0.0063	     4  	    3  	   451.897	    8.0831	   315.780	    6.1280	    0.0039	    0.0157	     0.076	    0.1748

 uw,dwdT*uT,dwdp*up   7.6651532288129084E-002  -2.5484323442703308E-002  0.27593103753706827     
 	2023	05	02	21:22:51	   342.74	  316.996	    6.6485	   490.711	   0.0016	   0.00046	    0.0066	     4  	    3  	   455.024	    7.8429	   316.780	    6.6425	    0.0042	    0.0157	     0.077	    0.1698
 uw,dwdT*uT,dwdp*up   7.6651382272003465E-002  -2.4431359473586569E-002  0.27610099851693309     
 	2023	05	02	21:32:52	   342.91	  316.997	    6.6492	   490.710	   0.0010	   0.00074	    0.0058	     4  	    3  	   455.033	    7.8406	   316.780	    6.6425	    0.0040	    0.0157	     0.077	    0.1698
 uw,dwdT*uT,dwdp*up   7.6649619177122735E-002  -2.3804961995796313E-002  0.27595660761987961     
 	2023	05	02	21:42:51	   343.07	  316.997	    6.6481	   490.699	   0.0005	   0.00048	    0.0043	     4  	    3  	   455.013	    7.8429	   316.780	    6.6421	    0.0039	    0.0157	     0.077	    0.1698
 uw,dwdT*uT,dwdp*up   7.6648249889978162E-002  -2.4571830858317299E-002  0.27587531010386862     
 	2023	05	02	21:52:51	   343.24	  316.996	    6.6477	   490.690	   0.0011	   0.00029	    0.0052	     4  	    3  	   455.013	    7.8409	   316.780	    6.6416	    0.0041	    0.0157	     0.077	    0.1698

 uw,dwdT*uT,dwdp*up   7.7001450629130108E-002  -2.4197877854646353E-002  0.26858673458219751     
 	2023	05	02	22:39:51	   344.02	  317.989	    7.1635	   492.951	   0.0013	   0.00037	    0.0038	     4  	    3  	   458.059	    7.6175	   317.780	    7.1565	    0.0041	    0.0157	     0.077	    0.1650
 uw,dwdT*uT,dwdp*up   7.7005210572850313E-002  -2.3630826387862097E-002  0.26868529117257017     
 	2023	05	02	22:49:51	   344.19	  317.988	    7.1650	   492.975	   0.0009	   0.00062	    0.0058	     4  	    3  	   458.090	    7.6154	   317.780	    7.1583	    0.0040	    0.0157	     0.077	    0.1650
 uw,dwdT*uT,dwdp*up   7.7004998032088684E-002  -2.3658210891284445E-002  0.26855480448417751     
 	2023	05	02	22:59:52	   344.36	  317.989	    7.1645	   492.974	   0.0009	   0.00034	    0.0026	     4  	    3  	   458.074	    7.6189	   317.780	    7.1582	    0.0040	    0.0157	     0.077	    0.1650
 uw,dwdT*uT,dwdp*up   7.7000181838896051E-002  -2.4511061688519839E-002  0.26955093788133605     
 	2023	05	02	23:09:51	   344.52	  317.986	    7.1625	   492.943	   0.0014	   0.00137	    0.0090	     4  	    3  	   458.060	    7.6153	   317.780	    7.1562	    0.0042	    0.0157	     0.077	    0.1653

 uw,dwdT*uT,dwdp*up   7.7346736925960183E-002  -2.2841235799053578E-002  0.26181889391564556     
 	2023	05	02	23:56:51	   345.31	  318.988	    7.6804	   495.162	   0.0007	   0.00052	    0.0044	     4  	    3  	   461.005	    7.4092	   318.780	    7.6740	    0.0040	    0.0157	     0.077	    0.1605
 uw,dwdT*uT,dwdp*up   7.7350779992274507E-002  -2.3109987381790782E-002  0.26170079980851929     
 	2023	05	03	00:06:51	   345.47	  318.989	    7.6819	   495.188	   0.0010	   0.00032	    0.0029	     4  	    3  	   461.023	    7.4107	   318.782	    7.6754	    0.0040	    0.0157	     0.077	    0.1605
 uw,dwdT*uT,dwdp*up   7.7350932058302013E-002  -2.3456593143265321E-002  0.26164174292491604     
 	2023	05	03	00:16:51	   345.64	  318.988	    7.6824	   495.189	   0.0012	   0.00016	    0.0004	     4  	    3  	   461.036	    7.4077	   318.780	    7.6755	    0.0041	    0.0157	     0.077	    0.1605
 uw,dwdT*uT,dwdp*up   7.7348679693349853E-002  -2.8541321149625837E-002  0.26242351521780505     
 	2023	05	03	00:26:51	   345.81	  318.986	    7.6810	   495.174	   0.0031	   0.00120	    0.0133	     4  	    3  	   461.025	    7.4072	   318.780	    7.6745	    0.0050	    0.0157	     0.077	    0.1608

 uw,dwdT*uT,dwdp*up   7.7698121467732376E-002  -2.2968423227337532E-002  0.25514697625229527     
 	2023	05	03	01:13:52	   346.59	  319.990	    8.2036	   497.411	   0.0012	   0.00013	    0.0038	     4  	    3  	   463.955	    7.2112	   319.780	    8.1969	    0.0041	    0.0157	     0.078	    0.1562
 uw,dwdT*uT,dwdp*up   7.7697279264628258E-002  -2.2016173137674590E-002  0.25517403808930428     
 	2023	05	03	01:23:51	   346.76	  319.989	    8.2033	   497.406	   0.0004	   0.00026	    0.0027	     4  	    3  	   463.956	    7.2097	   319.780	    8.1965	    0.0039	    0.0157	     0.078	    0.1562
 uw,dwdT*uT,dwdp*up   7.7698924916902987E-002  -2.3230907899916029E-002  0.25513311172103786     
 	2023	05	03	01:33:52	   346.92	  319.990	    8.2044	   497.416	   0.0014	   0.00017	    0.0031	     4  	    3  	   463.971	    7.2085	   319.780	    8.1975	    0.0041	    0.0157	     0.078	    0.1562
 uw,dwdT*uT,dwdp*up   7.7697255399199833E-002  -2.1909539598031814E-002  0.25519447911367282     
 	2023	05	03	01:43:52	   347.09	  319.990	    8.2029	   497.406	   0.0001	   0.00029	    0.0052	     4  	    3  	   463.948	    7.2116	   319.780	    8.1967	    0.0039	    0.0157	     0.078	    0.1562


# file for irun = 12: ./R1132E_R32/23_77/R1132E_R32_2305c.txt                                         
# pulse-echo; 20230503 08:38:37                                                                                                                                                                                                                                
# R1132E/32 (0.23/0.77) by mass; load from vapor phase at -45C; 2nd pressure transducer is now not working                                                                                                                                                     
# xxx                                                                                                                                                                                                                                                          
! scanxtime  =      .0                                                                                                                                                                                                                                         
! NTset = 16; nT =  4; nPID =  3                                                                                                                                                                                                                               
!                 T_cell   T_bath   T_room   T_paro dp/dT_max  TconvDelay TrepDelay                                                                                                                                                                            
! Tset array =   315.000  314.780  294.000    0.000   2.0000      1800.0    600.0                                                                                                                                                                              
!   Pset     =    9  Drop pressure to 2.5 MPa for next isochore                                                                                                                                                                                                
! Tset array =   316.000  315.780  294.000    0.000   2.0000      1800.0    600.0                                                                                                                                                                              
! Tset array =   317.000  316.780  294.000    0.000   2.0000      1800.0    600.0                                                                                                                                                                              
! Tset array =   318.000  317.780  294.000    0.000   2.0000      1800.0    600.0                                                                                                                                                                              
! Tset array =   319.000  318.780  294.000    0.000   2.0000      1800.0    600.0                                                                                                                                                                              
! Tset array =   320.000  319.780  294.000    0.000   2.0000      1800.0    600.0                                                                                                                                                                              
! Tset array =   321.000  320.780  294.000    0.000   2.0000      1800.0    600.0                                                                                                                                                                              
! Tset array =   322.000  321.780  294.000    0.000   2.0000      1800.0    600.0                                                                                                                                                                              
! Tset array =   323.000  322.780  294.000    0.000   2.0000      1800.0    600.0                                                                                                                                                                              
! Tset array =   324.000  323.780  294.000    0.000   2.0000      1800.0    600.0                                                                                                                                                                              
! Tset array =   325.000  324.780  294.000    0.000   2.0000      1800.0    600.0                                                                                                                                                                              
! Tset array =   325.000  324.780  294.000    0.000   2.0000      1800.0    600.0                                                                                                                                                                              
!   Pset     =    9  Move to next setpoint if p < 8 MPa                                                                                                                                                                                                        
! Tset array =   326.000  325.780  294.000    0.000   2.0000      1800.0    600.0                                                                                                                                                                              
! Tset array =   326.000  325.780  294.000    0.000   2.0000      1800.0    600.0                                                                                                                                                                              
!   Pset     =    9  Move to next setpoint if p < 8 MPa                                                                                                                                                                                                        
! Tset array =   327.000  326.780  294.000    0.000   2.0000      1800.0    600.0                                                                                                                                                                              
! Tset array =   320.000  319.780  294.000    0.000   2.0000      1800.0    600.0                                                                                                                                                                              
!   Pset     =    9  Drop pressure to 2.5 MPa for next isochore                                                                                                                                                                                                
! Terrmax:         0.2000   0.0200   9.9990 999.0000                                                                                                                                                                                                           
! Tsigmax:         0.0200   0.0200   1.0000  99.0000                                                                                                                                                                                                           
! PID_to_T:           1         2         3                                                                                                                                                                                                                    
!   SSheat   =      0.000     0.000     0.000                                                                                                                                                                                                                  
!   SSheat   =      0.000     0.000     0.000                                                                                                                                                                                                                  
!   SSheat   =      0.000     0.000     0.000                                                                                                                                                                                                                  
!   SSheat   =      0.000     0.000     0.000                                                                                                                                                                                                                  
!   SSheat   =      0.000     0.000     0.000                                                                                                                                                                                                                  
!   SSheat   =      0.000     0.000     0.000                                                                                                                                                                                                                  
!   SSheat   =      0.000     0.000     0.000                                                                                                                                                                                                                  
!   SSheat   =      0.000     0.000     0.000                                                                                                                                                                                                                  
!   SSheat   =      0.000     0.000     0.000                                                                                                                                                                                                                  
!   SSheat   =      0.000     0.000     0.000                                                                                                                                                                                                                  
!   SSheat   =      0.000     0.000     0.000                                                                                                                                                                                                                  
!   SSheat   =      0.000     0.000     0.000                                                                                                                                                                                                                  
!   SSheat   =      0.000     0.000     0.000                                                                                                                                                                                                                  
!   SSheat   =      0.000     0.000     0.000                                                                                                                                                                                                                  
!   SSheat   =      0.000     0.000     0.000                                                                                                                                                                                                                  
!   SSheat   =      0.000     0.000     0.000                                                                                                                                                                                                                  
! IQratio(j):         1         2         3                                                                                                                                                                                                                    
! Qratio =          0.000     0.000     0.000                                                                                                                                                                                                                  
! Qratio =          0.000     0.000     0.000                                                                                                                                                                                                                  
! Qratio =          0.000     0.000     0.000                                                                                                                                                                                                                  
! Qratio =          0.000     0.000     0.000                                                                                                                                                                                                                  
! Qratio =          0.000     0.000     0.000                                                                                                                                                                                                                  
! Qratio =          0.000     0.000     0.000                                                                                                                                                                                                                  
! Qratio =          0.000     0.000     0.000                                                                                                                                                                                                                  
! Qratio =          0.000     0.000     0.000                                                                                                                                                                                                                  
! Qratio =          0.000     0.000     0.000                                                                                                                                                                                                                  
! Qratio =          0.000     0.000     0.000                                                                                                                                                                                                                  
! Qratio =          0.000     0.000     0.000                                                                                                                                                                                                                  
! Qratio =          0.000     0.000     0.000                                                                                                                                                                                                                  
! Qratio =          0.000     0.000     0.000                                                                                                                                                                                                                  
! Qratio =          0.000     0.000     0.000                                                                                                                                                                                                                  
! Qratio =          0.000     0.000     0.000                                                                                                                                                                                                                  
! Qratio =          0.000     0.000     0.000                                                                                                                                                                                                                  
! pulse:     8000000.0       2.500          10      10.000  fpulse/Hz, Vpp, Ncycles, burst_int/ms                                                                                                                                                              
# NPread, MainP =   2    1                                                                                                                                                                                                                                     
# Pbaro =           1                                                                                                                                                                                                                                          
# Tcell, Tbaro =    1    3                                                                                                                                                                                                                                     
# ID_pressure =         131549       91434                                                                                                                                                                                                                     
# ID_temps    =     162CE_1573   Hart_7341   T100_room      paro_1                                                                                                                                                                                             
# ID_Rstd     =   Tin_22212/03                                                                                                                                                                                                                                 
# echox true                                                                                                                                                                                                                                                   
# echoy true                                                                                                                                                                                                                                                   
! about to initialize F700                                                                                                                                                                                                                                     
! about to initialize DSO                                                                                                                                                                                                                                      
! about to initialize AWG                                                                                                                                                                                                                                      
! about to initialize Keithley 2002                                                                                                                                                                                                                            
! about to initialize HP_3458A                                                                                                                                                                                                                                 
! skip initialization of HP power supplies [PID disabled]                                                                                                                                                                                                      
! initialization complete                                                                                                                                                                                                                                      

 uw,dwdT*uT,dwdp*up   6.8764824229465990E-002  -3.2405203320483827E-002  0.40552597065597168     
 	2023	05	03	11:01:21	   356.38	  314.994	    3.2164	   440.222	   0.0009	   0.00017	    0.0033	     4  	    3  	   396.471	   11.0349	   314.780	    3.2099	    0.0040	    0.0157	     0.069	    0.2505
 uw,dwdT*uT,dwdp*up   6.8760498696087108E-002  -3.5882042583750294E-002  0.40612789678850131     
 	2023	05	03	11:11:22	   356.55	  314.994	    3.2154	   440.194	   0.0021	   0.00082	    0.0067	     4  	    3  	   396.447	   11.0349	   314.780	    3.2085	    0.0044	    0.0157	     0.069	    0.2508
 uw,dwdT*uT,dwdp*up   6.8757248975792273E-002  -3.2313531756572221E-002  0.40601090053683164     
 	2023	05	03	11:21:22	   356.72	  314.996	    3.2138	   440.173	   0.0009	   0.00061	    0.0045	     4  	    3  	   396.396	   11.0438	   314.780	    3.2077	    0.0040	    0.0157	     0.069	    0.2507
 uw,dwdT*uT,dwdp*up   6.8759224185454590E-002  -3.6768687811280995E-002  0.40560480270355376     
 	2023	05	03	11:31:22	   356.88	  314.995	    3.2155	   440.186	   0.0023	   0.00019	    0.0031	     4  	    3  	   396.444	   11.0337	   314.780	    3.2087	    0.0046	    0.0157	     0.069	    0.2507

 uw,dwdT*uT,dwdp*up   6.9180374185412480E-002  -3.3115207094739349E-002  0.38881995410875270     
 	2023	05	03	12:20:23	   357.70	  316.002	    3.6944	   442.882	   0.0017	   0.00064	    0.0025	     4  	    3  	   400.633	   10.5456	   315.780	    3.6877	    0.0043	    0.0157	     0.069	    0.2400
 uw,dwdT*uT,dwdp*up   6.9178879518391648E-002  -3.2052997985760910E-002  0.38856475053547818     
 	2023	05	03	12:30:53	   357.87	  316.003	    3.6939	   442.872	   0.0014	   0.00018	    0.0012	     4  	    3  	   400.613	   10.5486	   315.780	    3.6874	    0.0041	    0.0157	     0.069	    0.2399
 uw,dwdT*uT,dwdp*up   6.9175086765487684E-002  -3.1121877733624400E-002  0.38870444430683804     
 	2023	05	03	12:40:53	   358.04	  316.003	    3.6925	   442.848	   0.0009	   0.00030	    0.0025	     4  	    3  	   400.576	   10.5527	   315.780	    3.6863	    0.0040	    0.0157	     0.069	    0.2399
 uw,dwdT*uT,dwdp*up   6.9174689328090164E-002  -3.0661598021641884E-002  0.38867860052713593     
 	2023	05	03	12:51:23	   358.22	  316.003	    3.6923	   442.846	   0.0006	   0.00017	    0.0036	     4  	    3  	   400.568	   10.5543	   315.780	    3.6863	    0.0040	    0.0157	     0.069	    0.2399

 uw,dwdT*uT,dwdp*up   6.9580371243032957E-002  -2.9425640910615423E-002  0.37335656046810950     
 	2023	05	03	13:40:53	   359.04	  316.994	    4.1656	   445.443	   0.0005	   0.00028	    0.0030	     4  	    3  	   404.556	   10.1065	   316.777	    4.1593	    0.0039	    0.0157	     0.070	    0.2302
 uw,dwdT*uT,dwdp*up   6.9584197415190271E-002  -2.9969502390529996E-002  0.37327636686877025     
 	2023	05	03	13:50:53	   359.21	  316.995	    4.1668	   445.467	   0.0009	   0.00020	    0.0015	     4  	    3  	   404.575	   10.1075	   316.780	    4.1605	    0.0040	    0.0157	     0.070	    0.2302
 uw,dwdT*uT,dwdp*up   6.9586870169402307E-002  -3.6174673836505453E-002  0.37383623616701811     
 	2023	05	03	14:01:23	   359.38	  316.999	    4.1679	   445.484	   0.0029	   0.00089	    0.0055	     4  	    3  	   404.572	   10.1125	   316.780	    4.1615	    0.0048	    0.0157	     0.070	    0.2305
 uw,dwdT*uT,dwdp*up   6.9583286404252223E-002  -3.3451282914674550E-002  0.37335255745762830     
 	2023	05	03	14:11:23	   359.55	  316.996	    4.1669	   445.461	   0.0022	   0.00037	    0.0058	     4  	    3  	   404.573	   10.1066	   316.782	    4.1604	    0.0045	    0.0157	     0.070	    0.2303

 uw,dwdT*uT,dwdp*up   6.9988736605122698E-002  -2.9816904218092920E-002  0.35924401458437188     
 	2023	05	03	15:00:53	   360.37	  317.989	    4.6431	   448.057	   0.0014	   0.00033	    0.0057	     4  	    3  	   408.435	    9.7010	   317.780	    4.6365	    0.0041	    0.0157	     0.070	    0.2213
 uw,dwdT*uT,dwdp*up   6.9988858478899699E-002  -2.9565809317535302E-002  0.35931172145820883     
 	2023	05	03	15:29:23	   360.85	  317.988	    4.6426	   448.058	   0.0013	   0.00041	    0.0027	     4  	    3  	   408.426	    9.7035	   317.782	    0.0000	    0.0041	    0.0157	     0.070	    0.2213
 uw,dwdT*uT,dwdp*up   6.9990609491828712E-002  -2.8715592821787733E-002  0.35943386843563463     
 	2023	05	03	15:39:53	   361.02	  317.989	    4.6444	   448.069	   0.0008	   0.00067	    0.0064	     4  	    3  	   408.460	    9.6971	   317.780	    0.0000	    0.0040	    0.0157	     0.070	    0.2213
 uw,dwdT*uT,dwdp*up   6.9991209407791188E-002  -2.8188869094913502E-002  0.35913814466213462     
 	2023	05	03	15:50:23	   361.20	  317.989	    4.6444	   448.073	   0.0002	   0.00021	    0.0034	     4  	    3  	   408.460	    9.6982	   317.780	    0.0000	    0.0039	    0.0157	     0.070	    0.2212

 uw,dwdT*uT,dwdp*up   7.0386853636056179E-002  -3.0811040808579916E-002  0.34631750635890135     
 	2023	05	03	16:40:23	   362.03	  318.988	    5.1212	   450.606	   0.0021	   0.00022	    0.0004	     4  	    3  	   412.138	    9.3337	   318.780	    0.0000	    0.0044	    0.0157	     0.070	    0.2131
 uw,dwdT*uT,dwdp*up   7.0387123983407296E-002  -2.8428420049194110E-002  0.34629888863778663     
 	2023	05	03	16:50:23	   362.20	  318.987	    5.1217	   450.607	   0.0012	   0.00027	    0.0039	     4  	    3  	   412.155	    9.3295	   318.780	    0.0000	    0.0041	    0.0157	     0.070	    0.2130
 uw,dwdT*uT,dwdp*up   7.0387042736279617E-002  -2.7733836406744497E-002  0.34632696535127239     
 	2023	05	03	17:00:23	   362.37	  318.987	    5.1218	   450.607	   0.0008	   0.00034	    0.0036	     4  	    3  	   412.155	    9.3294	   318.780	    0.0000	    0.0040	    0.0157	     0.070	    0.2130
 uw,dwdT*uT,dwdp*up   7.0386417129923079E-002  -2.7389563869438228E-002  0.34625463807064505     
 	2023	05	03	17:10:53	   362.54	  318.986	    5.1214	   450.603	   0.0005	   0.00007	    0.0006	     4  	    3  	   412.156	    9.3283	   318.780	    0.0000	    0.0039	    0.0157	     0.070	    0.2130

 uw,dwdT*uT,dwdp*up   7.0776821994147018E-002  -2.7388813774656524E-002  0.33444725200169173     
 	2023	05	03	18:00:52	   363.37	  319.988	    5.6015	   453.102	   0.0011	   0.00031	    0.0027	     4  	    3  	   415.738	    8.9875	   319.777	    0.0000	    0.0041	    0.0157	     0.071	    0.2054
 uw,dwdT*uT,dwdp*up   7.0777286399473130E-002  -2.8075976967433719E-002  0.33442721957100086     
 	2023	05	03	18:11:23	   363.55	  319.988	    5.6021	   453.105	   0.0015	   0.00031	    0.0017	     4  	    3  	   415.746	    8.9860	   319.780	    0.0000	    0.0042	    0.0157	     0.071	    0.2055
 uw,dwdT*uT,dwdp*up   7.0777347775367913E-002  -2.7044030537499174E-002  0.33445863927162089     
 	2023	05	03	18:21:52	   363.72	  319.990	    5.6020	   453.106	   0.0009	   0.00034	    0.0019	     4  	    3  	   415.733	    8.9895	   319.780	    0.0000	    0.0040	    0.0157	     0.071	    0.2054
 uw,dwdT*uT,dwdp*up   7.0777091642057324E-002  -2.7977434683150948E-002  0.33447567497406300     
 	2023	05	03	18:31:53	   363.89	  319.989	    5.6015	   453.104	   0.0014	   0.00035	    0.0019	     4  	    3  	   415.730	    8.9900	   319.780	    0.0000	    0.0042	    0.0157	     0.071	    0.2055

 uw,dwdT*uT,dwdp*up   7.1171327365934248E-002  -2.5763412548654000E-002  0.32342950153365324     
 	2023	05	03	19:20:53	   364.71	  321.008	    6.0926	   455.628	   0.0006	   0.00062	    0.0081	     4  	    3  	   419.294	    8.6655	   320.782	    0.0000	    0.0039	    0.0157	     0.071	    0.1983
 uw,dwdT*uT,dwdp*up   7.1171261229980201E-002  -2.5815411214998921E-002  0.32326099393406177     
 	2023	05	03	19:31:23	   364.88	  321.007	    6.0921	   455.627	   0.0006	   0.00033	    0.0038	     4  	    3  	   419.290	    8.6663	   320.780	    0.0000	    0.0040	    0.0157	     0.071	    0.1982
 uw,dwdT*uT,dwdp*up   7.1172899783606094E-002  -2.6730022161211914E-002  0.32321037197393493     
 	2023	05	03	19:41:53	   365.06	  321.008	    6.0927	   455.638	   0.0012	   0.00025	    0.0069	     4  	    3  	   419.301	    8.6659	   320.782	    0.0000	    0.0041	    0.0157	     0.071	    0.1982
 uw,dwdT*uT,dwdp*up   7.1170440800574344E-002  -2.7387138369748380E-002  0.32323057654691251     
 	2023	05	03	19:52:23	   365.23	  321.007	    6.0912	   455.622	   0.0015	   0.00011	    0.0008	     4  	    3  	   419.275	    8.6689	   320.780	    0.0000	    0.0042	    0.0157	     0.071	    0.1983

 uw,dwdT*uT,dwdp*up   7.1547382284845792E-002  -2.5732104357003467E-002  0.31317678202965116     
 	2023	05	03	20:41:23	   366.05	  322.009	    6.5727	   458.035	   0.0011	   0.00033	    0.0038	     4  	    3  	   422.626	    8.3783	   321.780	    0.0000	    0.0041	    0.0157	     0.072	    0.1918
 uw,dwdT*uT,dwdp*up   7.1548017368395472E-002  -3.0148790426870100E-002  0.31313035997754990     
 	2023	05	03	20:51:52	   366.22	  322.011	    6.5725	   458.039	   0.0027	   0.00009	    0.0037	     4  	    3  	   422.612	    8.3828	   321.780	    0.0000	    0.0048	    0.0157	     0.072	    0.1919
 uw,dwdT*uT,dwdp*up   7.1549993723254018E-002  -2.6065030533231698E-002  0.31315647486577231     
 	2023	05	03	21:02:23	   366.40	  322.011	    6.5743	   458.052	   0.0013	   0.00038	    0.0026	     4  	    3  	   422.644	    8.3777	   321.780	    0.0000	    0.0041	    0.0157	     0.072	    0.1917
 uw,dwdT*uT,dwdp*up   7.1548037402049361E-002  -2.5516871163823032E-002  0.31327366060088813     
 	2023	05	03	21:12:22	   366.57	  322.010	    6.5734	   458.039	   0.0010	   0.00054	    0.0011	     4  	    3  	   422.633	    8.3776	   321.780	    0.0000	    0.0040	    0.0157	     0.072	    0.1918

 uw,dwdT*uT,dwdp*up   7.1916870040538081E-002  -2.6982205461702425E-002  0.30469396315341962     
 	2023	05	03	22:01:23	   367.38	  323.004	    7.0524	   460.401	   0.0020	   0.00124	    0.0094	     4  	    3  	   425.877	    8.1064	   322.777	    0.0000	    0.0044	    0.0157	     0.072	    0.1860
 uw,dwdT*uT,dwdp*up   7.1918411346010375E-002  -2.6080372897372882E-002  0.30378404076048526     
 	2023	05	03	22:11:23	   367.55	  323.006	    7.0524	   460.410	   0.0017	   0.00020	    0.0018	     4  	    3  	   425.862	    8.1127	   322.780	    0.0000	    0.0042	    0.0157	     0.072	    0.1857
 uw,dwdT*uT,dwdp*up   7.1916778146043053E-002  -2.4086792486016920E-002  0.30384079619613058     
 	2023	05	03	22:21:53	   367.72	  323.007	    7.0517	   460.400	   0.0003	   0.00030	    0.0032	     4  	    3  	   425.844	    8.1147	   322.780	    0.0000	    0.0039	    0.0157	     0.072	    0.1857
 uw,dwdT*uT,dwdp*up   7.1915415782041386E-002  -2.4697357437401365E-002  0.30386723345719696     
 	2023	05	03	22:31:53	   367.89	  323.007	    7.0509	   460.391	   0.0009	   0.00029	    0.0032	     4  	    3  	   425.829	    8.1166	   322.780	    0.0000	    0.0040	    0.0157	     0.072	    0.1857

 uw,dwdT*uT,dwdp*up   7.2279022550691227E-002  -2.5396118094727617E-002  0.29514203529704985     
 	2023	05	03	23:20:23	   368.70	  324.001	    7.5299	   462.719	   0.0017	   0.00021	    0.0032	     4  	    3  	   428.974	    7.8665	   323.782	    0.0000	    0.0042	    0.0157	     0.072	    0.1801
 uw,dwdT*uT,dwdp*up   7.2279753072389472E-002  -2.4776022929720413E-002  0.29514127899762893     
 	2023	05	03	23:30:53	   368.87	  324.001	    7.5302	   462.724	   0.0014	   0.00025	    0.0017	     4  	    3  	   428.980	    7.8659	   323.782	    0.0000	    0.0041	    0.0157	     0.072	    0.1801
 uw,dwdT*uT,dwdp*up   7.2280894711306179E-002  -2.4595262609231765E-002  0.29511899002165337     
 	2023	05	03	23:40:53	   369.04	  324.001	    7.5308	   462.731	   0.0013	   0.00022	    0.0023	     4  	    3  	   428.990	    7.8652	   323.777	    0.0000	    0.0041	    0.0157	     0.072	    0.1801
 uw,dwdT*uT,dwdp*up   7.2279035692338706E-002  -2.6134055969167253E-002  0.29520697292067744     
 	2023	05	03	23:51:23	   369.22	  323.999	    7.5287	   462.719	   0.0020	   0.00033	    0.0003	     4  	    3  	   428.962	    7.8694	   323.782	    0.0000	    0.0044	    0.0157	     0.072	    0.1801

 uw,dwdT*uT,dwdp*up   7.2636951151008863E-002  -2.2805148900419278E-002  0.28716411319117691     
 	2023	05	04	00:40:53	   370.04	  324.992	    8.0079	   465.010	   0.0003	   0.00049	    0.0048	     4  	    3  	   432.016	    7.6372	   324.780	    0.0000	    0.0039	    0.0157	     0.073	    0.1748
 uw,dwdT*uT,dwdp*up   7.2637258288339293E-002  -2.3531729268725373E-002  0.28709077044608822     
 	2023	05	04	00:51:53	   370.22	  324.994	    8.0083	   465.012	   0.0010	   0.00033	    0.0036	     4  	    3  	   432.013	    7.6385	   324.782	    0.0000	    0.0040	    0.0157	     0.073	    0.1748
 uw,dwdT*uT,dwdp*up   7.2636704623027848E-002  -2.2835646863928423E-002  0.28718855998593962     
 	2023	05	04	01:01:53	   370.39	  324.994	    8.0082	   465.009	   0.0004	   0.00052	    0.0033	     4  	    3  	   432.012	    7.6380	   324.780	    0.0000	    0.0039	    0.0157	     0.073	    0.1748
 uw,dwdT*uT,dwdp*up   7.2635026629928309E-002  -2.4067987745770136E-002  0.28709718223006825     
 	2023	05	04	01:12:53	   370.57	  324.994	    8.0072	   464.998	   0.0014	   0.00026	    0.0020	     4  	    3  	   431.993	    7.6401	   324.782	    0.0000	    0.0041	    0.0157	     0.073	    0.1748


# file for irun = 13: ./R1132E_R32/23_77/R1132E_R32_2305g.txt                                         
# pulse-echo; 20230516 13:20:37                                                                                                                                                                                                                                
# R1132E/32 (0.23/0.77) by mass; load from vapor phase at -45C; 2nd pressure transducer is now not working                                                                                                                                                     
# xxx                                                                                                                                                                                                                                                          
! scanxtime  =      .0                                                                                                                                                                                                                                         
! NTset =  7; nT =  4; nPID =  3                                                                                                                                                                                                                               
!                 T_cell   T_bath   T_room   T_paro dp/dT_max  TconvDelay TrepDelay                                                                                                                                                                            
! Tset array =   260.000  259.780  294.000    0.000   2.0000      1800.0    600.0                                                                                                                                                                              
! Tset array =   262.000  261.780  294.000    0.000   2.0000      1800.0    600.0                                                                                                                                                                              
! Tset array =   264.000  263.780  294.000    0.000   2.0000      1800.0    600.0                                                                                                                                                                              
! Tset array =   266.000  265.780  294.000    0.000   2.0000      1800.0    600.0                                                                                                                                                                              
! Tset array =   268.000  267.780  294.000    0.000   2.0000      1800.0    600.0                                                                                                                                                                              
! Tset array =   270.000  269.780  294.000    0.000   2.0000      1800.0    600.0                                                                                                                                                                              
! Tset array =   270.000  269.780  294.000    0.000   2.0000      1800.0    600.0                                                                                                                                                                              
!   Pset     =    9  Drop pressure to 5.5 MPa for next isochore                                                                                                                                                                                                
! Terrmax:         0.2000   0.0200   9.9990 999.0000                                                                                                                                                                                                           
! Tsigmax:         0.0200   0.0200   1.0000  99.0000                                                                                                                                                                                                           
! PID_to_T:           1         2         3                                                                                                                                                                                                                    
!   SSheat   =      0.000     0.000     0.000                                                                                                                                                                                                                  
!   SSheat   =      0.000     0.000     0.000                                                                                                                                                                                                                  
!   SSheat   =      0.000     0.000     0.000                                                                                                                                                                                                                  
!   SSheat   =      0.000     0.000     0.000                                                                                                                                                                                                                  
!   SSheat   =      0.000     0.000     0.000                                                                                                                                                                                                                  
!   SSheat   =      0.000     0.000     0.000                                                                                                                                                                                                                  
!   SSheat   =      0.000     0.000     0.000                                                                                                                                                                                                                  
! IQratio(j):         1         2         3                                                                                                                                                                                                                    
! Qratio =          0.000     0.000     0.000                                                                                                                                                                                                                  
! Qratio =          0.000     0.000     0.000                                                                                                                                                                                                                  
! Qratio =          0.000     0.000     0.000                                                                                                                                                                                                                  
! Qratio =          0.000     0.000     0.000                                                                                                                                                                                                                  
! Qratio =          0.000     0.000     0.000                                                                                                                                                                                                                  
! Qratio =          0.000     0.000     0.000                                                                                                                                                                                                                  
! Qratio =          0.000     0.000     0.000                                                                                                                                                                                                                  
! pulse:     8000000.0       2.500          10      10.000  fpulse/Hz, Vpp, Ncycles, burst_int/ms                                                                                                                                                              
# NPread, MainP =   1    1                                                                                                                                                                                                                                     
# Pbaro =           1                                                                                                                                                                                                                                          
# Tcell, Tbaro =    1    3                                                                                                                                                                                                                                     
# ID_pressure =         131549                                                                                                                                                                                                                                 
# ID_temps    =     162CE_1573   Hart_7341   T100_room      paro_1                                                                                                                                                                                             
# ID_Rstd     =   Tin_22212/03                                                                                                                                                                                                                                 
# echox true                                                                                                                                                                                                                                                   
# echoy true                                                                                                                                                                                                                                                   
! about to initialize F700                                                                                                                                                                                                                                     
! about to initialize DSO                                                                                                                                                                                                                                      
! about to initialize AWG                                                                                                                                                                                                                                      
! about to initialize Keithley 2002                                                                                                                                                                                                                            
! about to initialize HP_3458A                                                                                                                                                                                                                                 
! skip initialization of HP power supplies [PID disabled]                                                                                                                                                                                                      
! initialization complete                                                                                                                                                                                                                                      

 uw,dwdT*uT,dwdp*up  0.11936964936755314       -2.1440968136477431E-002  0.14081790637298230     
 	2023	05	16	14:00:03	   671.36	  259.993	    1.5674	   764.186	   0.0007	   0.00017	    0.0024	     4  	    3  	   717.700	    6.4770	   259.780	   -0.2062	    0.0040	    0.0157	     0.119	    0.1017
 uw,dwdT*uT,dwdp*up  0.11936873907332585       -2.2326308661303758E-002  0.14084772854146890     
 	2023	05	16	14:10:03	   671.53	  259.991	    1.5664	   764.180	   0.0014	   0.00036	    0.0001	     4  	    3  	   717.701	    6.4760	   259.780	   -0.0788	    0.0041	    0.0157	     0.119	    0.1017
 uw,dwdT*uT,dwdp*up  0.11936760691215129       -2.2248169886158162E-002  0.14081401597681845     
 	2023	05	16	14:20:04	   671.69	  259.992	    1.5666	   764.173	   0.0013	   0.00010	    0.0034	     4  	    3  	   717.699	    6.4754	   259.780	    0.1082	    0.0041	    0.0157	     0.119	    0.1017
 uw,dwdT*uT,dwdp*up  0.11936682332184666       -2.1397715734843475E-002  0.14091537562560194     
 	2023	05	16	14:30:04	   671.86	  259.993	    1.5657	   764.168	   0.0007	   0.00058	    0.0010	     4  	    3  	   717.686	    6.4766	   259.780	   -0.5043	    0.0040	    0.0157	     0.119	    0.1017

 uw,dwdT*uT,dwdp*up  0.11773845946096592       -2.4106487654401789E-002  0.14423446856010139     
 	2023	05	16	15:13:34	   672.59	  261.979	    1.6538	   753.743	   0.0021	   0.00073	    0.0001	     4  	    3  	   707.726	    6.5021	   261.780	   -0.8185	    0.0044	    0.0157	     0.118	    0.1035
 uw,dwdT*uT,dwdp*up  0.11773488325781957       -2.1428511422146537E-002  0.14416790320547704     
 	2023	05	16	15:24:04	   672.76	  261.981	    1.6516	   753.720	   0.0005	   0.00051	    0.0049	     4  	    3  	   707.699	    6.5030	   261.780	   -0.1287	    0.0039	    0.0157	     0.118	    0.1035
 uw,dwdT*uT,dwdp*up  0.11773249410024349       -2.2052054859050086E-002  0.14413386046207802     
 	2023	05	16	15:34:05	   672.93	  261.978	    1.6497	   753.705	   0.0011	   0.00035	    0.0041	     4  	    3  	   707.693	    6.5016	   261.780	   -1.0375	    0.0041	    0.0157	     0.118	    0.1035
 uw,dwdT*uT,dwdp*up  0.11772939754269501       -2.4338160184593317E-002  0.14415453391204366     
 	2023	05	16	15:44:35	   673.10	  261.980	    1.6469	   753.685	   0.0022	   0.00037	    0.0053	     4  	    3  	   707.659	    6.5040	   261.780	   -1.2750	    0.0045	    0.0157	     0.118	    0.1035

 uw,dwdT*uT,dwdp*up  0.11597455197333269       -2.2761451678772752E-002  0.14798294961385489     
 	2023	05	16	16:25:36	   673.79	  263.998	    1.6651	   742.451	   0.0014	   0.00028	    0.0011	     4  	    3  	   696.813	    6.5495	   263.780	   -0.7600	    0.0042	    0.0157	     0.116	    0.1057
 uw,dwdT*uT,dwdp*up  0.11597735268962003       -2.4608602193620405E-002  0.14801691843098758     
 	2023	05	16	16:35:36	   673.95	  264.000	    1.6659	   742.469	   0.0022	   0.00044	    0.0030	     4  	    3  	   696.813	    6.5522	   263.780	    0.4425	    0.0045	    0.0157	     0.116	    0.1057
 uw,dwdT*uT,dwdp*up  0.11597857592246069       -2.4248694817864229E-002  0.14814698422030279     
 	2023	05	16	16:45:36	   674.12	  263.998	    1.6674	   742.477	   0.0021	   0.00082	    0.0056	     4  	    3  	   696.838	    6.5494	   263.780	    0.3000	    0.0044	    0.0157	     0.116	    0.1057
 uw,dwdT*uT,dwdp*up  0.11598299044387865       -2.3863897204154272E-002  0.14814061396042000     
 	2023	05	16	16:55:36	   674.29	  263.999	    1.6707	   742.505	   0.0019	   0.00083	    0.0018	     4  	    3  	   696.864	    6.5495	   263.780	   -0.3560	    0.0044	    0.0157	     0.116	    0.1057

 uw,dwdT*uT,dwdp*up  0.11422141852324719       -2.2559866042719291E-002  0.15219624904777684     
 	2023	05	16	17:36:36	   674.97	  265.996	    1.6727	   731.228	   0.0012	   0.00073	    0.0030	     4  	    3  	   685.890	    6.6100	   265.780	   -1.0568	    0.0041	    0.0157	     0.114	    0.1080
 uw,dwdT*uT,dwdp*up  0.11421838020089069       -2.3162175021474492E-002  0.15211725198978762     
 	2023	05	16	17:46:36	   675.14	  265.995	    1.6704	   731.208	   0.0015	   0.00048	    0.0018	     4  	    3  	   685.870	    6.6103	   265.780	   -0.6098	    0.0042	    0.0157	     0.114	    0.1080
 uw,dwdT*uT,dwdp*up  0.11421740116631519       -2.3421580619855185E-002  0.15217843732428793     
 	2023	05	16	17:56:36	   675.30	  265.995	    1.6696	   731.202	   0.0016	   0.00065	    0.0023	     4  	    3  	   685.863	    6.6105	   265.780	    0.0155	    0.0042	    0.0157	     0.114	    0.1080
 uw,dwdT*uT,dwdp*up  0.11421561449006006       -2.2221194704902528E-002  0.15218058891288350     
 	2023	05	16	18:06:36	   675.47	  265.995	    1.6684	   731.191	   0.0009	   0.00063	    0.0018	     4  	    3  	   685.852	    6.6106	   265.780	   -0.4838	    0.0040	    0.0157	     0.114	    0.1080

 uw,dwdT*uT,dwdp*up  0.11246178937388565       -2.2247271462307493E-002  0.15633821302215589     
 	2023	05	16	18:48:06	   676.16	  267.993	    1.6854	   719.963	   0.0008	   0.00031	    0.0012	     4  	    3  	   674.922	    6.6735	   267.780	    0.4473	    0.0040	    0.0157	     0.112	    0.1103
 uw,dwdT*uT,dwdp*up  0.11246190113429554       -2.3554531801764429E-002  0.15632704189819710     
 	2023	05	16	18:58:06	   676.33	  267.992	    1.6864	   719.964	   0.0016	   0.00029	    0.0028	     4  	    3  	   674.936	    6.6714	   267.780	   -0.2355	    0.0042	    0.0157	     0.112	    0.1103
 uw,dwdT*uT,dwdp*up  0.11246213099765129       -2.3044577790024341E-002  0.15651998525897665     
 	2023	05	16	19:08:06	   676.49	  267.993	    1.6850	   719.965	   0.0013	   0.00081	    0.0030	     4  	    3  	   674.918	    6.6744	   267.777	   -0.1188	    0.0041	    0.0157	     0.112	    0.1104
 uw,dwdT*uT,dwdp*up  0.11246150454037059       -2.6619186919019471E-002  0.15637635165168209     
 	2023	05	16	19:18:06	   676.66	  267.994	    1.6855	   719.961	   0.0027	   0.00046	    0.0006	     4  	    3  	   674.921	    6.6734	   267.777	   -0.0948	    0.0048	    0.0157	     0.112	    0.1104

 uw,dwdT*uT,dwdp*up  0.11068726748534528       -2.8219671676829216E-002  0.16101641052133395     
 	2023	05	16	20:00:06	   677.36	  269.986	    1.6929	   708.603	   0.0031	   0.00070	    0.0048	     4  	    3  	   663.828	    6.7449	   269.780	   -1.1927	    0.0050	    0.0157	     0.111	    0.1130
 uw,dwdT*uT,dwdp*up  0.11068719342842318       -2.2347302170321090E-002  0.16095639015009239     
 	2023	05	16	20:10:06	   677.53	  269.987	    1.6920	   708.602	   0.0007	   0.00053	    0.0038	     4  	    3  	   663.817	    6.7467	   269.780	    0.3817	    0.0040	    0.0157	     0.111	    0.1129
 uw,dwdT*uT,dwdp*up  0.11068714711044637       -2.2333132664925752E-002  0.16088903703692700     
 	2023	05	16	20:20:06	   677.69	  269.987	    1.6920	   708.602	   0.0007	   0.00027	    0.0009	     4  	    3  	   663.815	    6.7470	   269.785	   -0.2863	    0.0040	    0.0157	     0.111	    0.1129
 uw,dwdT*uT,dwdp*up  0.11068727130412596       -2.5480017838009995E-002  0.16089882026109908     
 	2023	05	16	20:30:06	   677.86	  269.986	    1.6923	   708.603	   0.0023	   0.00034	    0.0007	     4  	    3  	   663.825	    6.7454	   269.777	    0.6235	    0.0045	    0.0157	     0.111	    0.1129


# file for irun = 14: ./R1132E_R32/23_77/R1132E_R32_2305h.txt                                         
# pulse-echo; 20230517 07:37:55                                                                                                                                                                                                                                
# R1132E/32 (0.23/0.77) by mass; load from vapor phase at -45C; 2nd pressure transducer is now not working                                                                                                                                                     
# xxx                                                                                                                                                                                                                                                          
! scanxtime  =      .0                                                                                                                                                                                                                                         
! NTset =  8; nT =  4; nPID =  3                                                                                                                                                                                                                               
!                 T_cell   T_bath   T_room   T_paro dp/dT_max  TconvDelay TrepDelay                                                                                                                                                                            
! Tset array =   272.000  271.780  294.000    0.000   2.0000      1800.0    600.0                                                                                                                                                                              
! Tset array =   274.000  273.780  294.000    0.000   2.0000      1800.0    600.0                                                                                                                                                                              
! Tset array =   276.000  275.780  294.000    0.000   2.0000      1800.0    600.0                                                                                                                                                                              
! Tset array =   278.000  277.780  294.000    0.000   2.0000      1800.0    600.0                                                                                                                                                                              
! Tset array =   280.000  279.780  294.000    0.000   2.0000      1800.0    600.0                                                                                                                                                                              
! Tset array =   282.000  281.780  294.000    0.000   2.0000      1800.0    600.0                                                                                                                                                                              
! Tset array =   284.000  283.780  294.000    0.000   2.0000      1800.0    600.0                                                                                                                                                                              
! Tset array =   286.000  285.780  294.000    0.000   2.0000      1800.0    600.0                                                                                                                                                                              
!   Pset     =    9  Drop pressure to 5.5 MPa for next isochore                                                                                                                                                                                                
! Terrmax:         0.2000   0.0200   9.9990 999.0000                                                                                                                                                                                                           
! Tsigmax:         0.0200   0.0200   1.0000  99.0000                                                                                                                                                                                                           
! PID_to_T:           1         2         3                                                                                                                                                                                                                    
!   SSheat   =      0.000     0.000     0.000                                                                                                                                                                                                                  
!   SSheat   =      0.000     0.000     0.000                                                                                                                                                                                                                  
!   SSheat   =      0.000     0.000     0.000                                                                                                                                                                                                                  
!   SSheat   =      0.000     0.000     0.000                                                                                                                                                                                                                  
!   SSheat   =      0.000     0.000     0.000                                                                                                                                                                                                                  
!   SSheat   =      0.000     0.000     0.000                                                                                                                                                                                                                  
!   SSheat   =      0.000     0.000     0.000                                                                                                                                                                                                                  
!   SSheat   =      0.000     0.000     0.000                                                                                                                                                                                                                  
! IQratio(j):         1         2         3                                                                                                                                                                                                                    
! Qratio =          0.000     0.000     0.000                                                                                                                                                                                                                  
! Qratio =          0.000     0.000     0.000                                                                                                                                                                                                                  
! Qratio =          0.000     0.000     0.000                                                                                                                                                                                                                  
! Qratio =          0.000     0.000     0.000                                                                                                                                                                                                                  
! Qratio =          0.000     0.000     0.000                                                                                                                                                                                                                  
! Qratio =          0.000     0.000     0.000                                                                                                                                                                                                                  
! Qratio =          0.000     0.000     0.000                                                                                                                                                                                                                  
! Qratio =          0.000     0.000     0.000                                                                                                                                                                                                                  
! pulse:     8000000.0       2.500          10      10.000  fpulse/Hz, Vpp, Ncycles, burst_int/ms                                                                                                                                                              
# NPread, MainP =   1    1                                                                                                                                                                                                                                     
# Pbaro =           1                                                                                                                                                                                                                                          
# Tcell, Tbaro =    1    3                                                                                                                                                                                                                                     
# ID_pressure =         131549                                                                                                                                                                                                                                 
# ID_temps    =     162CE_1573   Hart_7341   T100_room      paro_1                                                                                                                                                                                             
# ID_Rstd     =   Tin_22212/03                                                                                                                                                                                                                                 
# echox true                                                                                                                                                                                                                                                   
# echoy true                                                                                                                                                                                                                                                   
! about to initialize F700                                                                                                                                                                                                                                     
! about to initialize DSO                                                                                                                                                                                                                                      
! about to initialize AWG                                                                                                                                                                                                                                      
! about to initialize Keithley 2002                                                                                                                                                                                                                            
! about to initialize HP_3458A                                                                                                                                                                                                                                 
! skip initialization of HP power supplies [PID disabled]                                                                                                                                                                                                      
! initialization complete                                                                                                                                                                                                                                      

 uw,dwdT*uT,dwdp*up  0.10891185850371118       -2.2224264064812659E-002  0.16572950072169162     
 	2023	05	17	08:22:03	   689.73	  271.995	    1.7168	   697.237	   0.0002	   0.00060	    0.0008	     4  	    3  	   652.715	    6.8210	   271.780	   -0.7655	    0.0039	    0.0157	     0.109	    0.1155
 uw,dwdT*uT,dwdp*up  0.10891057061042404       -2.4112023623971239E-002  0.16565202484923713     
 	2023	05	17	08:32:03	   689.89	  271.995	    1.7156	   697.228	   0.0017	   0.00034	    0.0014	     4  	    3  	   652.705	    6.8214	   271.780	    0.1018	    0.0042	    0.0157	     0.109	    0.1155
 uw,dwdT*uT,dwdp*up  0.10890973196677463       -2.2611754147139892E-002  0.16567609768071168     
 	2023	05	17	08:42:04	   690.06	  271.994	    1.7149	   697.223	   0.0008	   0.00042	    0.0008	     4  	    3  	   652.702	    6.8210	   271.780	    0.3165	    0.0040	    0.0157	     0.109	    0.1155
 uw,dwdT*uT,dwdp*up  0.10890857956630452       -2.6417658411715995E-002  0.16564933515470989     
 	2023	05	17	08:52:04	   690.23	  271.994	    1.7136	   697.216	   0.0025	   0.00025	    0.0025	     4  	    3  	   652.685	    6.8226	   271.780	   -0.8172	    0.0046	    0.0157	     0.109	    0.1156

 uw,dwdT*uT,dwdp*up  0.10711137366465762       -2.4480332243606583E-002  0.17348728148743164     
 	2023	05	17	09:38:05	   690.99	  273.996	    1.7274	   685.710	   0.0017	   0.00282	    0.0103	     4  	    3  	   641.400	    6.9084	   273.780	    3.1975	    0.0043	    0.0159	     0.107	    0.1187
 uw,dwdT*uT,dwdp*up  0.10711097328644292       -2.4465186845501589E-002  0.17151769141357043     
 	2023	05	17	09:50:35	   691.20	  273.995	    1.7249	   685.708	   0.0017	   0.00149	    0.0027	     4  	    3  	   641.375	    6.9121	   273.780	   -5.4200	    0.0043	    0.0157	     0.107	    0.1185
 uw,dwdT*uT,dwdp*up  0.10711585303341450       -2.6302271949732395E-002  0.17110392342148428     
 	2023	05	17	10:17:35	   691.65	  273.995	    1.7301	   685.739	   0.0024	   0.00107	    0.0022	     4  	    3  	   641.432	    6.9075	   273.780	   -1.6685	    0.0046	    0.0157	     0.107	    0.1184
 uw,dwdT*uT,dwdp*up  0.10711181432709733       -2.4518394412740993E-002  0.17189836426639532     
 	2023	05	17	10:28:05	   691.83	  273.994	    1.7304	   685.713	   0.0017	   0.00186	    0.0021	     4  	    3  	   641.443	    6.9016	   273.780	   -0.9025	    0.0043	    0.0158	     0.107	    0.1185
 uw,dwdT*uT,dwdp*up  0.10711681676014978       -2.3583042250057022E-002  0.17108672490311622     
 	2023	05	17	10:39:05	   692.01	  273.994	    1.7305	   685.745	   0.0013	   0.00105	    0.0031	     4  	    3  	   641.443	    6.9066	   273.780	    2.1985	    0.0041	    0.0157	     0.107	    0.1184

 uw,dwdT*uT,dwdp*up  0.10530884580107093       -2.3837079632858613E-002  0.17618780140233870     
 	2023	05	17	11:20:36	   692.70	  275.979	    1.7362	   674.171	   0.0013	   0.00028	    0.0011	     4  	    3  	   630.051	    7.0026	   275.780	   -0.7260	    0.0041	    0.0157	     0.105	    0.1213
 uw,dwdT*uT,dwdp*up  0.10530850822496600       -2.4467502883964636E-002  0.17666189962768386     
 	2023	05	17	11:30:36	   692.87	  275.980	    1.7363	   674.169	   0.0016	   0.00118	    0.0017	     4  	    3  	   630.047	    7.0030	   275.780	    0.0257	    0.0042	    0.0157	     0.105	    0.1214
 uw,dwdT*uT,dwdp*up  0.10530969764011272       -2.2818038378823104E-002  0.17622611265741051     
 	2023	05	17	11:40:36	   693.04	  275.980	    1.7367	   674.176	   0.0005	   0.00043	    0.0022	     4  	    3  	   630.049	    7.0037	   275.780	    0.6218	    0.0039	    0.0157	     0.105	    0.1213
 uw,dwdT*uT,dwdp*up  0.10530723027153774       -2.2849057512277077E-002  0.17621492421300283     
 	2023	05	17	11:50:36	   693.20	  275.980	    1.7347	   674.160	   0.0005	   0.00034	    0.0016	     4  	    3  	   630.028	    7.0049	   275.780	   -0.9272	    0.0039	    0.0157	     0.105	    0.1213

 uw,dwdT*uT,dwdp*up  0.10346783141469011       -2.4452510337292208E-002  0.18220818523315885     
 	2023	05	17	12:32:36	   693.90	  277.978	    1.7368	   662.385	   0.0015	   0.00059	    0.0027	     4  	    3  	   618.394	    7.1137	   277.780	   -0.6355	    0.0042	    0.0157	     0.103	    0.1246
 uw,dwdT*uT,dwdp*up  0.10346841869797303       -2.3994672793458419E-002  0.18321584627875823     
 	2023	05	17	12:42:36	   694.07	  277.979	    1.7370	   662.389	   0.0012	   0.00175	    0.0020	     4  	    3  	   618.389	    7.1151	   277.780	    0.3420	    0.0041	    0.0158	     0.103	    0.1247
 uw,dwdT*uT,dwdp*up  0.10346612090463429       -2.3380155761649264E-002  0.18220505540692142     
 	2023	05	17	12:52:36	   694.24	  277.976	    1.7364	   662.374	   0.0008	   0.00059	    0.0022	     4  	    3  	   618.399	    7.1111	   277.777	   -0.4642	    0.0040	    0.0157	     0.103	    0.1246
 uw,dwdT*uT,dwdp*up  0.10346477881230035       -2.3898219508030928E-002  0.18263446561925559     
 	2023	05	17	13:02:36	   694.40	  277.978	    1.7351	   662.365	   0.0012	   0.00121	    0.0030	     4  	    3  	   618.378	    7.1134	   277.780	   -1.4045	    0.0041	    0.0157	     0.103	    0.1247

 uw,dwdT*uT,dwdp*up  0.10176112832126863       -2.6221774974470688E-002  0.18813163558431772     
 	2023	05	17	13:50:36	   695.20	  279.993	    1.8381	   651.459	   0.0021	   0.00132	    0.0044	     4  	    3  	   607.716	    7.1980	   279.780	    0.2120	    0.0044	    0.0157	     0.102	    0.1276
 uw,dwdT*uT,dwdp*up  0.10176034825550899       -2.8244911720693898E-002  0.18809364723791591     
 	2023	05	17	14:00:36	   695.37	  279.993	    1.8376	   651.454	   0.0027	   0.00127	    0.0091	     4  	    3  	   607.710	    7.1981	   279.780	    0.1085	    0.0048	    0.0157	     0.102	    0.1276
 uw,dwdT*uT,dwdp*up  0.10175991036983624       -2.4206280824962928E-002  0.18761308740020272     
 	2023	05	17	14:10:36	   695.54	  279.992	    1.8367	   651.451	   0.0012	   0.00058	    0.0056	     4  	    3  	   607.700	    7.1995	   279.780	    0.0453	    0.0041	    0.0157	     0.102	    0.1275
 uw,dwdT*uT,dwdp*up  0.10175796195271133       -2.5347505925422516E-002  0.18791526373003983     
 	2023	05	17	14:20:36	   695.70	  279.992	    1.8355	   651.439	   0.0018	   0.00105	    0.0050	     4  	    3  	   607.687	    7.1996	   279.780	    0.9490	    0.0043	    0.0157	     0.102	    0.1275

 uw,dwdT*uT,dwdp*up  0.10226019506993601       -2.2921903745762105E-002  0.18041445064040013     
 	2023	05	17	15:11:06	   696.54	  282.002	    3.2445	   654.654	   0.0009	   0.00034	    0.0063	     4  	    3  	   612.554	    6.8728	   281.782	   -0.3148	    0.0040	    0.0157	     0.102	    0.1220
 uw,dwdT*uT,dwdp*up  0.10226033707385100       -2.2549419379979698E-002  0.18041290678139835     
 	2023	05	17	15:21:06	   696.71	  282.001	    3.2442	   654.655	   0.0006	   0.00034	    0.0042	     4  	    3  	   612.559	    6.8721	   281.780	   -0.1835	    0.0039	    0.0157	     0.102	    0.1220
 uw,dwdT*uT,dwdp*up  0.10226297595356049       -2.4931382424060535E-002  0.18055043307139310     
 	2023	05	17	15:31:06	   696.88	  282.001	    3.2455	   654.672	   0.0020	   0.00072	    0.0040	     4  	    3  	   612.573	    6.8724	   281.780	    0.1180	    0.0044	    0.0157	     0.102	    0.1220
 uw,dwdT*uT,dwdp*up  0.10226399585149033       -2.3180694701754202E-002  0.18043608485458712     
 	2023	05	17	15:41:06	   697.04	  282.001	    3.2464	   654.678	   0.0011	   0.00048	    0.0041	     4  	    3  	   612.584	    6.8716	   281.780	    0.8800	    0.0041	    0.0157	     0.102	    0.1220

 uw,dwdT*uT,dwdp*up  0.10283901566660412       -2.2383318182310884E-002  0.17351863642909826     
 	2023	05	17	16:31:06	   697.88	  283.995	    4.7095	   658.359	   0.0011	   0.00033	    0.0029	     4  	    3  	   617.942	    6.5406	   283.782	    0.3010	    0.0041	    0.0157	     0.103	    0.1167
 uw,dwdT*uT,dwdp*up  0.10284037748703312       -2.3272212603813989E-002  0.17379632429419983     
 	2023	05	17	16:41:06	   698.04	  283.997	    4.7101	   658.368	   0.0016	   0.00094	    0.0010	     4  	    3  	   617.933	    6.5436	   283.782	    0.3705	    0.0042	    0.0157	     0.103	    0.1167
 uw,dwdT*uT,dwdp*up  0.10283415227682562       -2.4051506193389121E-002  0.17371841638932681     
 	2023	05	17	16:51:06	   698.21	  283.995	    4.7062	   658.328	   0.0020	   0.00077	    0.0042	     4  	    3  	   617.904	    6.5421	   283.780	   -0.5550	    0.0044	    0.0157	     0.103	    0.1168
 uw,dwdT*uT,dwdp*up  0.10283781604888230       -2.3111364202204793E-002  0.17358835677444645     
 	2023	05	17	17:01:06	   698.38	  283.996	    4.7085	   658.352	   0.0015	   0.00052	    0.0032	     4  	    3  	   617.922	    6.5429	   283.780	   -0.2003	    0.0042	    0.0157	     0.103	    0.1167

 uw,dwdT*uT,dwdp*up  0.10339105862264367       -2.2086007704734088E-002  0.16755356427624701     
 	2023	05	17	17:50:36	   699.20	  285.981	    6.1574	   661.893	   0.0014	   0.00066	    0.0032	     4  	    3  	   622.952	    6.2510	   285.780	    0.2795	    0.0041	    0.0157	     0.103	    0.1120
 uw,dwdT*uT,dwdp*up  0.10339476167119958       -2.2149083246472790E-002  0.16766967601072183     
 	2023	05	17	18:00:36	   699.37	  285.981	    6.1602	   661.917	   0.0014	   0.00091	    0.0044	     4  	    3  	   622.983	    6.2496	   285.782	    0.4138	    0.0042	    0.0157	     0.103	    0.1120
 uw,dwdT*uT,dwdp*up  0.10339766125704515       -2.1634158091219369E-002  0.16781893444798884     
 	2023	05	17	18:10:36	   699.54	  285.981	    6.1623	   661.936	   0.0011	   0.00115	    0.0076	     4  	    3  	   623.004	    6.2490	   285.780	    0.5022	    0.0041	    0.0157	     0.103	    0.1120
 uw,dwdT*uT,dwdp*up  0.10339775074031964       -2.1739501219644245E-002  0.16771040475946669     
 	2023	05	17	18:20:36	   699.70	  285.980	    6.1628	   661.936	   0.0012	   0.00101	    0.0020	     4  	    3  	   623.014	    6.2474	   285.782	   -0.0080	    0.0041	    0.0157	     0.103	    0.1120


# file for irun = 15: ./R1132E_R32/23_77/R1132E_R32_2305i.txt                                         
# pulse-echo; 20230519 09:53:04                                                                                                                                                                                                                                
# R1132E/32 (0.23/0.77) by mass; load from vapor phase at -45C; 2nd pressure transducer is now not working                                                                                                                                                     
# xxx                                                                                                                                                                                                                                                          
! scanxtime  =      .0                                                                                                                                                                                                                                         
! NTset =  3; nT =  4; nPID =  3                                                                                                                                                                                                                               
!                 T_cell   T_bath   T_room   T_paro dp/dT_max  TconvDelay TrepDelay                                                                                                                                                                            
! Tset array =   288.000  287.780  294.000    0.000   2.0000      1800.0    600.0                                                                                                                                                                              
! Tset array =   288.000  287.780  294.000    0.000   2.0000      1800.0    600.0                                                                                                                                                                              
!   Pset     =    9  Drop pressure to 5.5 MPa for next isochore                                                                                                                                                                                                
! Tset array =   290.000  289.780  294.000    0.000   2.0000      1800.0    600.0                                                                                                                                                                              
! Terrmax:         0.2000   0.0200   9.9990 999.0000                                                                                                                                                                                                           
! Tsigmax:         0.0200   0.0200   1.0000  99.0000                                                                                                                                                                                                           
! PID_to_T:           1         2         3                                                                                                                                                                                                                    
!   SSheat   =      0.000     0.000     0.000                                                                                                                                                                                                                  
!   SSheat   =      0.000     0.000     0.000                                                                                                                                                                                                                  
!   SSheat   =      0.000     0.000     0.000                                                                                                                                                                                                                  
! IQratio(j):         1         2         3                                                                                                                                                                                                                    
! Qratio =          0.000     0.000     0.000                                                                                                                                                                                                                  
! Qratio =          0.000     0.000     0.000                                                                                                                                                                                                                  
! Qratio =          0.000     0.000     0.000                                                                                                                                                                                                                  
! pulse:     8000000.0       2.500          10      10.000  fpulse/Hz, Vpp, Ncycles, burst_int/ms                                                                                                                                                              
# NPread, MainP =   1    1                                                                                                                                                                                                                                     
# Pbaro =           1                                                                                                                                                                                                                                          
# Tcell, Tbaro =    1    3                                                                                                                                                                                                                                     
# ID_pressure =         131549                                                                                                                                                                                                                                 
# ID_temps    =     162CE_1573   Hart_7341   T100_room      paro_1                                                                                                                                                                                             
# ID_Rstd     =   Tin_22212/03                                                                                                                                                                                                                                 
# echox true                                                                                                                                                                                                                                                   
# echoy true                                                                                                                                                                                                                                                   
! about to initialize F700                                                                                                                                                                                                                                     
! about to initialize DSO                                                                                                                                                                                                                                      
! about to initialize AWG                                                                                                                                                                                                                                      
! about to initialize Keithley 2002                                                                                                                                                                                                                            
! about to initialize HP_3458A                                                                                                                                                                                                                                 
! skip initialization of HP power supplies [PID disabled]                                                                                                                                                                                                      
! initialization complete                                                                                                                                                                                                                                      

 uw,dwdT*uT,dwdp*up  0.10398364100934347       -2.1277184441477012E-002  0.16189229375144965     
 	2023	05	19	10:42:03	   740.06	  288.001	    7.6567	   665.687	   0.0014	   0.00087	    0.0059	     4  	    3  	   628.136	    5.9782	   287.780	    0.0685	    0.0041	    0.0157	     0.104	    0.1075
 uw,dwdT*uT,dwdp*up  0.10398615531229469       -2.0216061077032541E-002  0.16169425130121629     
 	2023	05	19	10:52:04	   740.23	  287.997	    7.6582	   665.703	   0.0004	   0.00046	    0.0017	     4  	    3  	   628.173	    5.9745	   287.777	    0.2057	    0.0039	    0.0157	     0.104	    0.1075
 uw,dwdT*uT,dwdp*up  0.10398723994491089       -2.1048201143968680E-002  0.16168035793436628     
 	2023	05	19	11:02:04	   740.39	  287.998	    7.6579	   665.710	   0.0012	   0.00040	    0.0018	     4  	    3  	   628.166	    5.9768	   287.780	   -0.0535	    0.0041	    0.0157	     0.104	    0.1075
 uw,dwdT*uT,dwdp*up  0.10399078777266471       -2.1896032906512410E-002  0.16172610873927681     
 	2023	05	19	11:12:04	   740.56	  287.996	    7.6605	   665.733	   0.0017	   0.00060	    0.0046	     4  	    3  	   628.200	    5.9747	   287.780	    0.3663	    0.0043	    0.0157	     0.104	    0.1075


# file for irun = 16: ./R1132E_R32/23_77/R1132E_R32_2305j.txt                                         
# pulse-echo; 20230522 10:17:19                                                                                                                                                                                                                                
# R1132E/32 (0.23/0.77) by mass; load from vapor phase at -13.15C; 2nd pressure transducer is now not working                                                                                                                                                  
# xxx                                                                                                                                                                                                                                                          
! scanxtime  =      .0                                                                                                                                                                                                                                         
! NTset =  8; nT =  4; nPID =  3                                                                                                                                                                                                                               
!                 T_cell   T_bath   T_room   T_paro dp/dT_max  TconvDelay TrepDelay                                                                                                                                                                            
! Tset array =   288.000  287.780  294.000    0.000   2.0000      1800.0    600.0                                                                                                                                                                              
! Tset array =   290.000  289.780  294.000    0.000   2.0000      1800.0    600.0                                                                                                                                                                              
! Tset array =   292.000  291.780  294.000    0.000   2.0000      1800.0    600.0                                                                                                                                                                              
! Tset array =   294.000  293.780  294.000    0.000   2.0000      1800.0    600.0                                                                                                                                                                              
! Tset array =   296.000  295.780  294.000    0.000   2.0000      1800.0    600.0                                                                                                                                                                              
! Tset array =   296.000  295.780  294.000    0.000   2.0000      1800.0    600.0                                                                                                                                                                              
!   Pset     =    9  Drop pressure to 5.5 MPa for next isochore                                                                                                                                                                                                
! Tset array =   298.000  297.780  294.000    0.000   2.0000      1800.0    600.0                                                                                                                                                                              
! Tset array =   298.000  297.780  294.000    0.000   2.0000      1800.0    600.0                                                                                                                                                                              
!   Pset     =    9  Drop pressure to 5.5 MPa for next isochore                                                                                                                                                                                                
! Terrmax:         0.2000   0.0200   9.9990 999.0000                                                                                                                                                                                                           
! Tsigmax:         0.0200   0.0200   1.0000  99.0000                                                                                                                                                                                                           
! PID_to_T:           1         2         3                                                                                                                                                                                                                    
!   SSheat   =      0.000     0.000     0.000                                                                                                                                                                                                                  
!   SSheat   =      0.000     0.000     0.000                                                                                                                                                                                                                  
!   SSheat   =      0.000     0.000     0.000                                                                                                                                                                                                                  
!   SSheat   =      0.000     0.000     0.000                                                                                                                                                                                                                  
!   SSheat   =      0.000     0.000     0.000                                                                                                                                                                                                                  
!   SSheat   =      0.000     0.000     0.000                                                                                                                                                                                                                  
!   SSheat   =      0.000     0.000     0.000                                                                                                                                                                                                                  
!   SSheat   =      0.000     0.000     0.000                                                                                                                                                                                                                  
! IQratio(j):         1         2         3                                                                                                                                                                                                                    
! Qratio =          0.000     0.000     0.000                                                                                                                                                                                                                  
! Qratio =          0.000     0.000     0.000                                                                                                                                                                                                                  
! Qratio =          0.000     0.000     0.000                                                                                                                                                                                                                  
! Qratio =          0.000     0.000     0.000                                                                                                                                                                                                                  
! Qratio =          0.000     0.000     0.000                                                                                                                                                                                                                  
! Qratio =          0.000     0.000     0.000                                                                                                                                                                                                                  
! Qratio =          0.000     0.000     0.000                                                                                                                                                                                                                  
! Qratio =          0.000     0.000     0.000                                                                                                                                                                                                                  
! pulse:     8000000.0       2.500          10      10.000  fpulse/Hz, Vpp, Ncycles, burst_int/ms                                                                                                                                                              
# NPread, MainP =   1    1                                                                                                                                                                                                                                     
# Pbaro =           1                                                                                                                                                                                                                                          
# Tcell, Tbaro =    1    3                                                                                                                                                                                                                                     
# ID_pressure =         131549                                                                                                                                                                                                                                 
# ID_temps    =     162CE_1573   Hart_7341   T100_room      paro_1                                                                                                                                                                                             
# ID_Rstd     =   Tin_22212/03                                                                                                                                                                                                                                 
# echox true                                                                                                                                                                                                                                                   
# echoy true                                                                                                                                                                                                                                                   
! about to initialize F700                                                                                                                                                                                                                                     
! about to initialize DSO                                                                                                                                                                                                                                      
! about to initialize AWG                                                                                                                                                                                                                                      
! about to initialize Keithley 2002                                                                                                                                                                                                                            
! about to initialize HP_3458A                                                                                                                                                                                                                                 
! skip initialization of HP power supplies [PID disabled]                                                                                                                                                                                                      
! initialization complete                                                                                                                                                                                                                                      

 uw,dwdT*uT,dwdp*up   9.4583502659474863E-002  -2.4977685385313812E-002  0.21526985656850500     
 	2023	05	22	11:46:34	   813.14	  287.995	    2.0664	   605.509	   0.0010	   0.00115	    0.0102	     4  	    3  	   562.199	    7.7036	   287.780	    2.6345	    0.0040	    0.0157	     0.095	    0.1421
 uw,dwdT*uT,dwdp*up   9.4595354832532286E-002  -2.6145530395694574E-002  0.21493621435867127     
 	2023	05	22	11:56:34	   813.30	  287.993	    2.0725	   605.585	   0.0016	   0.00088	    0.0067	     4  	    3  	   562.296	    7.6987	   287.780	    0.4083	    0.0042	    0.0157	     0.095	    0.1420
 uw,dwdT*uT,dwdp*up   9.4601136873791639E-002  -2.4368683426372831E-002  0.21475316728028906     
 	2023	05	22	12:06:35	   813.47	  287.993	    2.0753	   605.622	   0.0005	   0.00067	    0.0085	     4  	    3  	   562.333	    7.6980	   287.780	    0.0300	    0.0039	    0.0157	     0.095	    0.1420
 uw,dwdT*uT,dwdp*up   9.4607842865729028E-002  -2.4858804823633465E-002  0.21460580177128649     
 	2023	05	22	12:16:35	   813.64	  287.995	    2.0786	   605.665	   0.0009	   0.00044	    0.0060	     4  	    3  	   562.367	    7.6992	   287.780	   -0.1427	    0.0040	    0.0157	     0.095	    0.1419

 uw,dwdT*uT,dwdp*up   9.5255439709206802E-002  -2.7660204173293981E-002  0.20449585118766148     
 	2023	05	22	13:07:06	   814.48	  290.008	    3.4469	   609.810	   0.0026	   0.00029	    0.0060	     4  	    3  	   568.477	    7.2709	   289.780	    0.4475	    0.0047	    0.0157	     0.095	    0.1348
 uw,dwdT*uT,dwdp*up   9.5256606813242703E-002  -2.4444935672281422E-002  0.20461473286282916     
 	2023	05	22	13:17:06	   814.64	  290.007	    3.4469	   609.818	   0.0013	   0.00062	    0.0048	     4  	    3  	   568.486	    7.2706	   289.780	    0.1872	    0.0041	    0.0157	     0.095	    0.1348
 uw,dwdT*uT,dwdp*up   9.5260734204473105E-002  -2.5638283149398304E-002  0.20452422440958556
[truncated: 21,762 more chars]
