# Supplementary material for: Speed of Sound Measurements of Binary Mixtures of trans-1,2-Difluoroethylene (R-1132(E)) with Difluoromethane (R-32) or 2,3,3,3-Tetrafluoropropene (R-1234yf)
Source: J Chem Eng Data. 2025 Jan 28;70(2):817–26. doi: 10.1021/acs.jced.4c00531 (PMC11848904; doi:10.1021/acs.jced.4c00531)
Supplement: Supplementary file 1 — je4c00531_si_001.zip [file je4c00531_si_001.zip › UnaveragedSOSData/R1132E_44_R1234yf_56_SOS.txt]

#	year	mo	dy	  time  	  elapsed hr 	T(K) 	    p(MPa)	   w(m/s) 	  sigma_T	   sigma_p	   sigma_w	  N_temp	 N_echo	   w_EOS  	  del_EOS(%)	  Tbath 	 dp/dT(%/hr)	  u_T/K   	 u_p/MPa 	u_w/(m.s-1) 	  Uc(%)
# component(s): /home/ajrowane/LinuxFiles/REFPROP10/FLUIDS/R1132E.FLD        mass frac:    0.301000
#               /home/ajrowane/LinuxFiles/REFPROP10/FLUIDS/R1234yf.FLD                     0.699000
#               

# component(s): /home/ajrowane/LinuxFiles/REFPROP10/FLUIDS/R1132E.FLD        mole frac:    0.434035
#               /home/ajrowane/LinuxFiles/REFPROP10/FLUIDS/R1234yf.FLD                     0.565965
#               
# molar mass:          92.336985
  0.43403501733621497       0.56596498266378503     
#
# Uncertainty factors [all for standard (k = 1) errors]:
# state point:
#   standard uncertainty in T/K, SPRT calibration:          0.0030
#                                bath gradients:            0.0025
#   (p_trans = 1): zero offset in p/MPa                     0.0140
#                  calibration [MPa]:                       0.0070
#                  hydrostatic head [m]:                    0.0500
# path-length:
#   u(delta_L) at Tref [ppm]                              100.000
#   u(EOS of standard fluid) [ppm]                        120.000
#   u(delta_L)_temperature coeff [ppm/K]                    0.000
#   u(delta_L)_pressure coeff [ppm/MPa]                     0.000
# sample:
#   sample purity, u(rho) [relative error]:                 0.000000
#   gravimetric prep [relative error]                       0.003000


# file for irun =  1: ./R1132E_R1234yf/R1132E_R1234yf_2303e.txt                                       
# pulse-echo; 20230316 17:00:36                                                                                                                                                                                                                                
# R1132E/1234yf (0.23/0.77) by mass; load from vapor phase at -45C                                                                                                                                                                                             
# xxx                                                                                                                                                                                                                                                          
! scanxtime  =      .0                                                                                                                                                                                                                                         
! NTset = 15; nT =  4; nPID =  3                                                                                                                                                                                                                               
!                 T_cell   T_bath   T_room   T_paro dp/dT_max  TconvDelay TrepDelay                                                                                                                                                                            
! Tset array =   230.000  229.790  294.000    0.000   2.5000      1800.0    600.0                                                                                                                                                                              
! Tset array =   235.000  234.790  294.000    0.000   2.0000      1800.0    600.0                                                                                                                                                                              
! Tset array =   240.000  239.790  294.000    0.000   2.0000      1800.0    600.0                                                                                                                                                                              
! Tset array =   245.000  244.790  294.000    0.000   2.0000      1800.0    600.0                                                                                                                                                                              
! Tset array =   250.000  249.780  294.000    0.000   2.0000      1800.0    600.0                                                                                                                                                                              
! Tset array =   252.000  251.780  294.000    0.000   2.0000      1800.0    600.0                                                                                                                                                                              
! Tset array =   254.000  253.780  294.000    0.000   2.0000      1800.0    600.0                                                                                                                                                                              
! Tset array =   255.000  254.780  294.000    0.000   2.0000      1800.0    600.0                                                                                                                                                                              
! Tset array =   256.000  255.780  294.000    0.000   2.0000      1800.0    600.0                                                                                                                                                                              
! Tset array =   257.000  256.780  294.000    0.000   2.0000      1800.0    600.0                                                                                                                                                                              
! Tset array =   258.000  257.780  294.000    0.000   2.0000      1800.0    600.0                                                                                                                                                                              
! Tset array =   259.000  258.780  294.000    0.000   2.0000      1800.0    600.0                                                                                                                                                                              
! Tset array =   260.000  259.790  294.000    0.000   2.5000      1800.0    600.0                                                                                                                                                                              
! Tset array =   261.000  260.790  294.000    0.000   2.5000      1800.0    600.0                                                                                                                                                                              
! Tset array =   255.000  254.780  294.000    0.000   2.0000      1800.0    600.0                                                                                                                                                                              
!   Pset     =    9  continoue isochore or drop pressure and start next run                                                                                                                                                                                    
! Terrmax:         0.2000   0.0200   9.9990 999.0000                                                                                                                                                                                                           
! Tsigmax:         0.0200   0.0200   1.0000  99.0000                                                                                                                                                                                                           
! PID_to_T:           1         2         3                                                                                                                                                                                                                    
!   SSheat   =      0.000     0.000     0.000                                                                                                                                                                                                                  
!   SSheat   =      0.000     0.000     0.000                                                                                                                                                                                                                  
!   SSheat   =      0.000     0.000     0.000                                                                                                                                                                                                                  
!   SSheat   =      0.000     0.000     0.000                                                                                                                                                                                                                  
!   SSheat   =      0.000     0.000     0.000                                                                                                                                                                                                                  
!   SSheat   =      0.000     0.000     0.000                                                                                                                                                                                                                  
!   SSheat   =      0.000     0.000     0.000                                                                                                                                                                                                                  
!   SSheat   =      0.000     0.000     0.000                                                                                                                                                                                                                  
!   SSheat   =      0.000     0.000     0.000                                                                                                                                                                                                                  
!   SSheat   =      0.000     0.000     0.000                                                                                                                                                                                                                  
!   SSheat   =      0.000     0.000     0.000                                                                                                                                                                                                                  
!   SSheat   =      0.000     0.000     0.000                                                                                                                                                                                                                  
!   SSheat   =      0.000     0.000     0.000                                                                                                                                                                                                                  
!   SSheat   =      0.000     0.000     0.000                                                                                                                                                                                                                  
!   SSheat   =      0.000     0.000     0.000                                                                                                                                                                                                                  
! IQratio(j):         1         2         3                                                                                                                                                                                                                    
! Qratio =          0.000     0.000     0.000                                                                                                                                                                                                                  
! Qratio =          0.000     0.000     0.000                                                                                                                                                                                                                  
! Qratio =          0.000     0.000     0.000                                                                                                                                                                                                                  
! Qratio =          0.000     0.000     0.000                                                                                                                                                                                                                  
! Qratio =          0.000     0.000     0.000                                                                                                                                                                                                                  
! Qratio =          0.000     0.000     0.000                                                                                                                                                                                                                  
! Qratio =          0.000     0.000     0.000                                                                                                                                                                                                                  
! Qratio =          0.000     0.000     0.000                                                                                                                                                                                                                  
! Qratio =          0.000     0.000     0.000                                                                                                                                                                                                                  
! Qratio =          0.000     0.000     0.000                                                                                                                                                                                                                  
! Qratio =          0.000     0.000     0.000                                                                                                                                                                                                                  
! Qratio =          0.000     0.000     0.000                                                                                                                                                                                                                  
! Qratio =          0.000     0.000     0.000                                                                                                                                                                                                                  
! Qratio =          0.000     0.000     0.000                                                                                                                                                                                                                  
! Qratio =          0.000     0.000     0.000                                                                                                                                                                                                                  
! pulse:     8000000.0       2.500          10      10.000  fpulse/Hz, Vpp, Ncycles, burst_int/ms                                                                                                                                                              
# NPread, MainP =   1    1                                                                                                                                                                                                                                     
# Pbaro =           1                                                                                                                                                                                                                                          
# Tcell, Tbaro =    1    3                                                                                                                                                                                                                                     
# ID_pressure =         131549                                                                                                                                                                                                                                 
# ID_temps    =     162CE_1573   Hart_7341   T100_room      paro_1                                                                                                                                                                                             
# ID_Rstd     =   Tin_22212/03                                                                                                                                                                                                                                 
# echox true                                                                                                                                                                                                                                                   
# echoy true                                                                                                                                                                                                                                                   
! about to initialize F700                                                                                                                                                                                                                                     
! about to initialize DSO                                                                                                                                                                                                                                      
! about to initialize AWG                                                                                                                                                                                                                                      
! about to initialize Keithley 2002                                                                                                                                                                                                                            
! about to initialize HP_3458A                                                                                                                                                                                                                                 
! skip initialization of HP power supplies [PID disabled]                                                                                                                                                                                                      
! initialization complete                                                                                                                                                                                                                                      

# starting date,time = 2023 03 16 17:01:07

 uw,dwdT*uT,dwdp*up  0.12341174460262451       -1.9524983158709416E-002  0.10566910083998800     
 	2023	03	16	19:01:35	     2.01	  230.001	    0.6939	   790.063	   0.0006	   0.00034	    0.0013	     4  	    3  	   778.896	    1.4337	   229.790	    0.4878	    0.0040	    0.0157	     0.123	    0.0863
 uw,dwdT*uT,dwdp*up  0.12341085420160351       -1.9464174870280168E-002  0.10575891364113896     
 	2023	03	16	19:11:35	     2.17	  230.001	    0.6926	   790.057	   0.0005	   0.00072	    0.0045	     4  	    3  	   778.888	    1.4340	   229.790	   -1.9795	    0.0039	    0.0157	     0.123	    0.0863
 uw,dwdT*uT,dwdp*up  0.12340462550431644       -1.9405661455798570E-002  0.10572485277728894     
 	2023	03	16	19:50:36	     2.82	  230.000	    0.6690	   790.017	   0.0004	   0.00036	    0.0062	     4  	    3  	   778.731	    1.4493	   229.790	   -1.2482	    0.0039	    0.0157	     0.123	    0.0863
 uw,dwdT*uT,dwdp*up  0.12340327025390097       -1.9519197218592521E-002  0.10572575352826068     
 	2023	03	16	20:00:37	     2.99	  230.001	    0.6682	   790.008	   0.0006	   0.00035	    0.0047	     4  	    3  	   778.723	    1.4492	   229.790	   -0.8912	    0.0039	    0.0157	     0.123	    0.0863

 uw,dwdT*uT,dwdp*up  0.11993347050765397       -2.0243953627476260E-002  0.11012759304616440     
 	2023	03	16	20:48:37	     3.79	  235.014	    1.0067	   767.795	   0.0014	   0.00065	    0.0011	     4  	    3  	   756.401	    1.5064	   234.790	   -1.6673	    0.0041	    0.0157	     0.120	    0.0853
 uw,dwdT*uT,dwdp*up  0.11993436569002600       -1.9248143450441565E-002  0.11003614161733381     
 	2023	03	16	20:58:37	     3.96	  235.014	    1.0077	   767.801	   0.0005	   0.00016	    0.0024	     4  	    3  	   756.405	    1.5067	   234.790	    1.3435	    0.0039	    0.0157	     0.120	    0.0853
 uw,dwdT*uT,dwdp*up  0.11993302653066018       -1.9220661583285857E-002  0.11005506321424846     
 	2023	03	16	21:08:37	     4.13	  235.014	    1.0078	   767.793	   0.0004	   0.00034	    0.0039	     4  	    3  	   756.407	    1.5051	   234.790	   -0.4025	    0.0039	    0.0157	     0.120	    0.0853
 uw,dwdT*uT,dwdp*up  0.11993324611959588       -1.9284609569982333E-002  0.11008778885532769     
 	2023	03	16	21:18:36	     4.29	  235.014	    1.0080	   767.794	   0.0005	   0.00051	    0.0036	     4  	    3  	   756.410	    1.5050	   234.790	   -0.0243	    0.0039	    0.0157	     0.120	    0.0853

 uw,dwdT*uT,dwdp*up  0.11623029220258579       -1.9901377503487382E-002  0.11539607168924104     
 	2023	03	16	22:54:07	     5.88	  240.007	    1.1024	   744.088	   0.0012	   0.00097	    0.0021	     4  	    3  	   732.724	    1.5510	   239.790	   -2.5947	    0.0041	    0.0157	     0.116	    0.0846
 uw,dwdT*uT,dwdp*up  0.11620561652555109       -1.9697898426859133E-002  0.11529797992104050     
 	2023	03	16	23:36:06	     6.58	  240.007	    1.0638	   743.930	   0.0011	   0.00027	    0.0032	     4  	    3  	   732.437	    1.5692	   239.790	   -1.7185	    0.0040	    0.0157	     0.116	    0.0846
 uw,dwdT*uT,dwdp*up  0.11620272704347367       -1.9843499396990580E-002  0.11539602239230468     
 	2023	03	16	23:47:06	     6.77	  240.007	    1.0597	   743.912	   0.0012	   0.00066	    0.0024	     4  	    3  	   732.406	    1.5709	   239.792	   -0.9398	    0.0041	    0.0157	     0.116	    0.0846
 uw,dwdT*uT,dwdp*up  0.11619769473355752       -1.9631737030568617E-002  0.11550078656779061     
 	2023	03	16	23:59:06	     6.97	  240.008	    1.0569	   743.880	   0.0010	   0.00092	    0.0048	     4  	    3  	   732.384	    1.5697	   239.790	   -1.4635	    0.0040	    0.0157	     0.116	    0.0846

 uw,dwdT*uT,dwdp*up  0.11243021073234483       -1.9839566401550310E-002  0.12114208036315427     
 	2023	03	17	00:49:06	     7.80	  245.010	    1.0803	   719.761	   0.0012	   0.00065	    0.0028	     4  	    3  	   708.248	    1.6255	   244.790	   -0.2823	    0.0041	    0.0157	     0.112	    0.0840
 uw,dwdT*uT,dwdp*up  0.11243036821446951       -1.9018431250273363E-002  0.12105890409620933     
 	2023	03	17	00:59:06	     7.97	  245.011	    1.0801	   719.762	   0.0003	   0.00028	    0.0025	     4  	    3  	   708.242	    1.6265	   244.790	    0.8342	    0.0039	    0.0157	     0.112	    0.0839
 uw,dwdT*uT,dwdp*up  0.11242982570724684       -1.9116178082756060E-002  0.12106542644036028     
 	2023	03	17	01:09:06	     8.13	  245.010	    1.0789	   719.758	   0.0005	   0.00031	    0.0014	     4  	    3  	   708.238	    1.6267	   244.790	    0.2132	    0.0039	    0.0157	     0.112	    0.0840
 uw,dwdT*uT,dwdp*up  0.11243145724059439       -2.0418448610882618E-002  0.12106479435125633     
 	2023	03	17	01:19:06	     8.30	  245.009	    1.0817	   719.769	   0.0016	   0.00037	    0.0026	     4  	    3  	   708.265	    1.6243	   244.790	    0.9125	    0.0042	    0.0157	     0.112	    0.0840

 uw,dwdT*uT,dwdp*up  0.10875631628624310       -1.9683355309455440E-002  0.12707151835647507     
 	2023	03	17	02:31:07	     9.50	  250.007	    1.1843	   696.241	   0.0012	   0.00070	    0.0037	     4  	    3  	   684.879	    1.6590	   249.780	    0.6350	    0.0041	    0.0157	     0.109	    0.0833
 uw,dwdT*uT,dwdp*up  0.10876108466354655       -1.9431235067676543E-002  0.12710307408030144     
 	2023	03	17	02:41:06	     9.67	  250.007	    1.1879	   696.271	   0.0010	   0.00082	    0.0077	     4  	    3  	   684.907	    1.6592	   249.778	    2.3060	    0.0040	    0.0157	     0.109	    0.0833
 uw,dwdT*uT,dwdp*up  0.10876501776313684       -1.9218670702382114E-002  0.12705939225052085     
 	2023	03	17	02:51:06	     9.83	  250.008	    1.1894	   696.297	   0.0008	   0.00072	    0.0002	     4  	    3  	   684.919	    1.6612	   249.780	    0.3733	    0.0040	    0.0157	     0.109	    0.0833
 uw,dwdT*uT,dwdp*up  0.10876663228310564       -1.9969462925279853E-002  0.12695111422284264     
 	2023	03	17	03:01:07	    10.00	  250.008	    1.1905	   696.307	   0.0014	   0.00033	    0.0008	     4  	    3  	   684.927	    1.6615	   249.780	    0.3817	    0.0041	    0.0157	     0.109	    0.0833

 uw,dwdT*uT,dwdp*up  0.10736092795116842       -1.8941074472898948E-002  0.12948166118346940     
 	2023	03	17	04:44:07	    11.72	  251.997	    1.2537	   687.308	   0.0004	   0.00080	    0.0051	     4  	    3  	   675.844	    1.6962	   251.780	   -2.1307	    0.0039	    0.0157	     0.107	    0.0831
 uw,dwdT*uT,dwdp*up  0.10735741138388426       -1.9053700993094131E-002  0.12934896956438105     
 	2023	03	17	04:54:06	    11.88	  251.995	    1.2524	   687.285	   0.0006	   0.00035	    0.0016	     4  	    3  	   675.840	    1.6935	   251.782	   -0.7860	    0.0040	    0.0157	     0.107	    0.0830
 uw,dwdT*uT,dwdp*up  0.10735425509353143       -1.9303554521288815E-002  0.12955633943706771     
 	2023	03	17	05:04:07	    12.05	  251.996	    1.2506	   687.265	   0.0009	   0.00094	    0.0022	     4  	    3  	   675.821	    1.6934	   251.780	   -2.2643	    0.0040	    0.0157	     0.107	    0.0831
 uw,dwdT*uT,dwdp*up  0.10735129847171723       -1.9438236681764646E-002  0.12938104563925942     
 	2023	03	17	05:14:07	    12.22	  251.997	    1.2480	   687.246	   0.0010	   0.00042	    0.0051	     4  	    3  	   675.795	    1.6946	   251.782	   -0.9050	    0.0040	    0.0157	     0.107	    0.0831

 uw,dwdT*uT,dwdp*up  0.10717762374008528       -1.9654684340746402E-002  0.12825601023184219     
 	2023	03	17	06:13:37	    13.21	  253.997	    2.2940	   686.134	   0.0014	   0.00029	    0.0033	     4  	    3  	   674.844	    1.6730	   253.778	    0.1810	    0.0042	    0.0157	     0.107	    0.0818
 uw,dwdT*uT,dwdp*up  0.10718535681120706       -1.8824399752727681E-002  0.12924228378064717     
 	2023	03	17	06:23:36	    13.37	  253.998	    2.3005	   686.184	   0.0008	   0.00199	    0.0085	     4  	    3  	   674.893	    1.6730	   253.780	    2.9522	    0.0040	    0.0158	     0.107	    0.0820
 uw,dwdT*uT,dwdp*up  0.10722128868757877       -1.8492446643711656E-002  0.12814174802422909     
 	2023	03	17	06:47:37	    13.78	  253.998	    2.3342	   686.414	   0.0002	   0.00043	    0.0081	     4  	    3  	   675.170	    1.6653	   253.780	    0.5155	    0.0039	    0.0157	     0.107	    0.0818
 uw,dwdT*uT,dwdp*up  0.10723301743206999       -1.8656520163968796E-002  0.12910021111387193     
 	2023	03	17	06:57:37	    13.94	  253.998	    2.3437	   686.489	   0.0006	   0.00200	    0.0097	     4  	    3  	   675.247	    1.6648	   253.780	    2.6025	    0.0039	    0.0158	     0.107	    0.0819

 uw,dwdT*uT,dwdp*up  0.10747153352514852       -1.8492487565417982E-002  0.12669911721983981     
 	2023	03	17	07:50:07	    14.82	  254.996	    3.1261	   688.016	   0.0007	   0.00057	    0.0055	     4  	    3  	   676.928	    1.6380	   254.780	   -0.2993	    0.0040	    0.0157	     0.107	    0.0810
 uw,dwdT*uT,dwdp*up  0.10747291621032781       -1.8848043647527069E-002  0.12670565682580923     
 	2023	03	17	08:00:07	    14.98	  254.998	    3.1254	   688.025	   0.0010	   0.00058	    0.0040	     4  	    3  	   676.915	    1.6412	   254.780	   -0.6525	    0.0040	    0.0157	     0.107	    0.0810
 uw,dwdT*uT,dwdp*up  0.10747559471033963       -1.8619805590553908E-002  0.12664918345802612     
 	2023	03	17	08:10:06	    15.15	  254.998	    3.1279	   688.042	   0.0008	   0.00038	    0.0021	     4  	    3  	   676.933	    1.6411	   254.780	    0.2040	    0.0040	    0.0157	     0.107	    0.0810
 uw,dwdT*uT,dwdp*up  0.10747557165164415       -1.8363129780194897E-002  0.12677648657295609     
 	2023	03	17	08:20:07	    15.32	  254.997	    3.1279	   688.042	   0.0005	   0.00080	    0.0059	     4  	    3  	   676.938	    1.6403	   254.780	   -0.1440	    0.0039	    0.0157	     0.107	    0.0810

 uw,dwdT*uT,dwdp*up  0.10764229838498879       -1.8356508544618875E-002  0.12596872784557675     
 	2023	03	17	09:09:37	    16.14	  256.013	    3.8543	   689.109	   0.0008	   0.00149	    0.0079	     4  	    3  	   678.077	    1.6269	   255.780	   -1.2420	    0.0040	    0.0157	     0.108	    0.0803
 uw,dwdT*uT,dwdp*up  0.10763196735904017       -1.9034752861757695E-002  0.12545775262987099     
 	2023	03	17	09:19:36	    16.31	  256.013	    3.8449	   689.043	   0.0014	   0.00029	    0.0040	     4  	    3  	   678.005	    1.6281	   255.780	   -1.2060	    0.0041	    0.0157	     0.108	    0.0802
 uw,dwdT*uT,dwdp*up  0.10762554535537341       -1.8384207799949936E-002  0.12553891162528344     
 	2023	03	17	09:29:37	    16.47	  256.013	    3.8386	   689.002	   0.0008	   0.00056	    0.0058	     4  	    3  	   677.952	    1.6300	   255.778	   -0.6148	    0.0040	    0.0157	     0.108	    0.0802
 uw,dwdT*uT,dwdp*up  0.10761736566086418       -2.0994761036193757E-002  0.12607667079125634     
 	2023	03	17	09:39:36	    16.64	  256.011	    3.8334	   688.950	   0.0024	   0.00154	    0.0095	     4  	    3  	   677.922	    1.6266	   255.780	   -0.3835	    0.0046	    0.0157	     0.108	    0.0803

 uw,dwdT*uT,dwdp*up  0.10780873832705934       -1.8371972019657457E-002  0.12437091721965611     
 	2023	03	17	10:30:06	    17.48	  257.015	    4.5802	   690.175	   0.0010	   0.00081	    0.0030	     4  	    3  	   679.285	    1.6032	   256.780	   -0.4173	    0.0040	    0.0157	     0.108	    0.0795
 uw,dwdT*uT,dwdp*up  0.10780801239298629       -1.7865079369318065E-002  0.12436205512958878     
 	2023	03	17	10:40:07	    17.65	  257.015	    4.5802	   690.170	   0.0004	   0.00079	    0.0030	     4  	    3  	   679.285	    1.6024	   256.777	    0.4062	    0.0039	    0.0157	     0.108	    0.0795
 uw,dwdT*uT,dwdp*up  0.10780887351153384       -1.9065024368357244E-002  0.12425918579219877     
 	2023	03	17	10:50:07	    17.82	  257.013	    4.5816	   690.176	   0.0015	   0.00048	    0.0028	     4  	    3  	   679.303	    1.6006	   256.780	    0.8767	    0.0042	    0.0157	     0.108	    0.0795
 uw,dwdT*uT,dwdp*up  0.10781017763029684       -1.8452073640368164E-002  0.12430619985764707     
 	2023	03	17	11:00:06	    17.98	  257.014	    4.5826	   690.184	   0.0011	   0.00065	    0.0056	     4  	    3  	   679.306	    1.6013	   256.780	   -0.0797	    0.0041	    0.0157	     0.108	    0.0795

 uw,dwdT*uT,dwdp*up  0.10801765015601589       -1.8432317298137796E-002  0.12296136084211939     
 	2023	03	17	11:49:37	    18.81	  258.002	    5.3339	   691.512	   0.0013	   0.00038	    0.0010	     4  	    3  	   680.779	    1.5765	   257.780	    0.0420	    0.0041	    0.0157	     0.108	    0.0787
 uw,dwdT*uT,dwdp*up  0.10801842157816788       -1.7845446050615554E-002  0.12300208126642473     
 	2023	03	17	11:59:37	    18.97	  258.001	    5.3323	   691.517	   0.0008	   0.00054	    0.0026	     4  	    3  	   680.771	    1.5785	   257.782	   -0.0875	    0.0040	    0.0157	     0.108	    0.0787
 uw,dwdT*uT,dwdp*up  0.10801826905206012       -1.7713055818267098E-002  0.12292971597147273     
 	2023	03	17	12:09:36	    19.14	  258.001	    5.3329	   691.516	   0.0006	   0.00011	    0.0018	     4  	    3  	   680.777	    1.5775	   257.780	    0.1067	    0.0039	    0.0157	     0.108	    0.0787
 uw,dwdT*uT,dwdp*up  0.10801901140970939       -1.8023044310172574E-002  0.12297495451214785     
 	2023	03	17	12:19:37	    19.31	  258.002	    5.3353	   691.521	   0.0009	   0.00046	    0.0019	     4  	    3  	   680.788	    1.5765	   257.782	   -0.0475	    0.0040	    0.0157	     0.108	    0.0787

 uw,dwdT*uT,dwdp*up  0.10823112632744970       -1.7963498097970036E-002  0.12174879324567192     
 	2023	03	17	13:08:37	    20.13	  259.004	    6.0984	   692.879	   0.0011	   0.00062	    0.0040	     4  	    3  	   682.284	    1.5529	   258.782	    0.0917	    0.0041	    0.0157	     0.108	    0.0780
 uw,dwdT*uT,dwdp*up  0.10822871228080239       -1.7569242456423360E-002  0.12168103176079995     
 	2023	03	17	13:18:37	    20.29	  259.005	    6.0951	   692.863	   0.0007	   0.00026	    0.0017	     4  	    3  	   682.258	    1.5545	   258.780	   -0.5340	    0.0040	    0.0157	     0.108	    0.0780
 uw,dwdT*uT,dwdp*up  0.10822838090529273       -1.7748849287550265E-002  0.12176125903594091     
 	2023	03	17	13:28:37	    20.46	  259.004	    6.0947	   692.861	   0.0009	   0.00062	    0.0019	     4  	    3  	   682.256	    1.5545	   258.780	    0.0413	    0.0040	    0.0157	     0.108	    0.0780
 uw,dwdT*uT,dwdp*up  0.10822789662542157       -1.7792631273109146E-002  0.12167698086517732     
 	2023	03	17	13:38:36	    20.62	  259.004	    6.0951	   692.858	   0.0009	   0.00022	    0.0032	     4  	    3  	   682.258	    1.5537	   258.780	   -0.0013	    0.0040	    0.0157	     0.108	    0.0780

 uw,dwdT*uT,dwdp*up  0.10843936068002258       -1.7368501979757759E-002  0.12059255370621126     
 	2023	03	17	14:26:37	    21.43	  260.007	    6.8552	   694.212	   0.0007	   0.00080	    0.0040	     4  	    3  	   683.728	    1.5333	   259.790	    0.0865	    0.0040	    0.0157	     0.108	    0.0773
 uw,dwdT*uT,dwdp*up  0.10843975029173497       -1.7211272260172154E-002  0.12047166983267264     
 	2023	03	17	14:36:37	    21.59	  260.008	    6.8571	   694.214	   0.0005	   0.00041	    0.0018	     4  	    3  	   683.737	    1.5324	   259.790	    0.1925	    0.0039	    0.0157	     0.108	    0.0773
 uw,dwdT*uT,dwdp*up  0.10843683933862526       -1.7321918569385718E-002  0.12047800994803602     
 	2023	03	17	14:46:37	    21.76	  260.007	    6.8551	   694.196	   0.0007	   0.00042	    0.0021	     4  	    3  	   683.724	    1.5315	   259.790	   -0.1750	    0.0040	    0.0157	     0.108	    0.0773
 uw,dwdT*uT,dwdp*up  0.10843537995260090       -1.8897314585754856E-002  0.12046732470856270     
 	2023	03	17	14:56:37	    21.93	  260.005	    6.8543	   694.186	   0.0019	   0.00036	    0.0017	     4  	    3  	   683.728	    1.5296	   259.790	   -0.1113	    0.0043	    0.0157	     0.108	    0.0773

 uw,dwdT*uT,dwdp*up  0.10865241616445775       -1.8985945266447736E-002  0.11942830606775981     
 	2023	03	17	15:44:37	    22.72	  260.996	    7.6145	   695.576	   0.0020	   0.00093	    0.0036	     4  	    3  	   685.246	    1.5075	   260.790	    0.5907	    0.0044	    0.0157	     0.109	    0.0766
 uw,dwdT*uT,dwdp*up  0.10865305451135128       -1.7274243703275616E-002  0.11963147298495834     
 	2023	03	17	15:54:37	    22.89	  260.995	    7.6172	   695.580	   0.0009	   0.00132	    0.0091	     4  	    3  	   685.268	    1.5048	   260.790	   -0.0475	    0.0040	    0.0157	     0.109	    0.0766
 uw,dwdT*uT,dwdp*up  0.10865195561445780       -1.7170203282228957E-002  0.11931707058059636     
 	2023	03	17	16:04:36	    23.06	  260.996	    7.6134	   695.573	   0.0008	   0.00063	    0.0028	     4  	    3  	   685.235	    1.5086	   260.790	   -0.3030	    0.0040	    0.0157	     0.109	    0.0766
 uw,dwdT*uT,dwdp*up  0.10865515344300612       -1.7266496572110157E-002  0.11969440315212580     
 	2023	03	17	16:14:36	    23.22	  260.996	    7.6159	   695.593	   0.0009	   0.00141	    0.0045	     4  	    3  	   685.254	    1.5088	   260.790	    0.5102	    0.0040	    0.0157	     0.109	    0.0766


# file for irun =  2: ./R1132E_R1234yf/R1132E_R1234yf_2303f.txt                                       
# pulse-echo; 20230321 15:21:38                                                                                                                                                                                                                                
# R1132E/1234yf (0.23/0.77) by mass; load from vapor phase at -45C                                                                                                                                                                                             
# xxx                                                                                                                                                                                                                                                          
! scanxtime  =      .0                                                                                                                                                                                                                                         
! NTset = 12; nT =  4; nPID =  3                                                                                                                                                                                                                               
!                 T_cell   T_bath   T_room   T_paro dp/dT_max  TconvDelay TrepDelay                                                                                                                                                                            
! Tset array =   260.000  259.790  294.000    0.000   2.5000      1800.0    600.0                                                                                                                                                                              
!   Pset     =    9  drop pressure to 1.5 MPa and start run                                                                                                                                                                                                    
! Tset array =   261.000  260.790  294.000    0.000   2.5000      1800.0    600.0                                                                                                                                                                              
! Tset array =   262.000  261.790  294.000    0.000   2.5000      1800.0    600.0                                                                                                                                                                              
! Tset array =   263.000  262.790  294.000    0.000   2.5000      1800.0    600.0                                                                                                                                                                              
! Tset array =   264.000  263.790  294.000    0.000   2.5000      1800.0    600.0                                                                                                                                                                              
! Tset array =   265.000  264.790  294.000    0.000   2.5000      1800.0    600.0                                                                                                                                                                              
! Tset array =   266.000  265.790  294.000    0.000   2.5000      1800.0    600.0                                                                                                                                                                              
! Tset array =   267.000  265.790  294.000    0.000   2.5000      1800.0    600.0                                                                                                                                                                              
! Tset array =   268.000  265.790  294.000    0.000   2.5000      1800.0    600.0                                                                                                                                                                              
!   Pset     =    9  continoue isochore or drop pressure and start next run if p near 8 MPa                                                                                                                                                                    
! Tset array =   269.000  268.790  294.000    0.000   2.5000      1800.0    600.0                                                                                                                                                                              
! Tset array =   270.000  269.790  294.000    0.000   2.5000      1800.0    600.0                                                                                                                                                                              
! Tset array =   270.000  269.790  294.000    0.000   2.5000      1800.0    600.0                                                                                                                                                                              
!   Pset     =    9  continoue isochore or drop pressure and start next run if p near 8 MPa                                                                                                                                                                    
! Terrmax:         0.2000   0.0200   9.9990 999.0000                                                                                                                                                                                                           
! Tsigmax:         0.0200   0.0200   1.0000  99.0000                                                                                                                                                                                                           
! PID_to_T:           1         2         3                                                                                                                                                                                                                    
!   SSheat   =      0.000     0.000     0.000                                                                                                                                                                                                                  
!   SSheat   =      0.000     0.000     0.000                                                                                                                                                                                                                  
!   SSheat   =      0.000     0.000     0.000                                                                                                                                                                                                                  
!   SSheat   =      0.000     0.000     0.000                                                                                                                                                                                                                  
!   SSheat   =      0.000     0.000     0.000                                                                                                                                                                                                                  
!   SSheat   =      0.000     0.000     0.000                                                                                                                                                                                                                  
!   SSheat   =      0.000     0.000     0.000                                                                                                                                                                                                                  
!   SSheat   =      0.000     0.000     0.000                                                                                                                                                                                                                  
!   SSheat   =      0.000     0.000     0.000                                                                                                                                                                                                                  
!   SSheat   =      0.000     0.000     0.000                                                                                                                                                                                                                  
!   SSheat   =      0.000     0.000     0.000                                                                                                                                                                                                                  
!   SSheat   =      0.000     0.000     0.000                                                                                                                                                                                                                  
! IQratio(j):         1         2         3                                                                                                                                                                                                                    
! Qratio =          0.000     0.000     0.000                                                                                                                                                                                                                  
! Qratio =          0.000     0.000     0.000                                                                                                                                                                                                                  
! Qratio =          0.000     0.000     0.000                                                                                                                                                                                                                  
! Qratio =          0.000     0.000     0.000                                                                                                                                                                                                                  
! Qratio =          0.000     0.000     0.000                                                                                                                                                                                                                  
! Qratio =          0.000     0.000     0.000                                                                                                                                                                                                                  
! Qratio =          0.000     0.000     0.000                                                                                                                                                                                                                  
! Qratio =          0.000     0.000     0.000                                                                                                                                                                                                                  
! Qratio =          0.000     0.000     0.000                                                                                                                                                                                                                  
! Qratio =          0.000     0.000     0.000                                                                                                                                                                                                                  
! Qratio =          0.000     0.000     0.000                                                                                                                                                                                                                  
! Qratio =          0.000     0.000     0.000                                                                                                                                                                                                                  
! pulse:     8000000.0       2.500          10      10.000  fpulse/Hz, Vpp, Ncycles, burst_int/ms                                                                                                                                                              
# NPread, MainP =   1    1                                                                                                                                                                                                                                     
# Pbaro =           1                                                                                                                                                                                                                                          
# Tcell, Tbaro =    1    3                                                                                                                                                                                                                                     
# ID_pressure =         131549                                                                                                                                                                                                                                 
# ID_temps    =     162CE_1573   Hart_7341   T100_room      paro_1                                                                                                                                                                                             
# ID_Rstd     =   Tin_22212/03                                                                                                                                                                                                                                 
# echox true                                                                                                                                                                                                                                                   
# echoy true                                                                                                                                                                                                                                                   
! about to initialize F700                                                                                                                                                                                                                                     
! about to initialize DSO                                                                                                                                                                                                                                      
! about to initialize AWG                                                                                                                                                                                                                                      
! about to initialize Keithley 2002                                                                                                                                                                                                                            
! about to initialize HP_3458A                                                                                                                                                                                                                                 
! skip initialization of HP power supplies [PID disabled]                                                                                                                                                                                                      
! initialization complete                                                                                                                                                                                                                                      

 uw,dwdT*uT,dwdp*up  0.10218247150180172       -1.9473807234582956E-002  0.13807729472642458     
 	2023	03	21	16:38:04	   119.62	  260.007	    1.9000	   654.156	   0.0012	   0.00062	    0.0041	     4  	    3  	   642.984	    1.7376	   259.790	    1.3688	    0.0041	    0.0157	     0.102	    0.0818
 uw,dwdT*uT,dwdp*up  0.10218654479017468       -1.8979782396026580E-002  0.13804505106755877     
 	2023	03	21	16:48:04	   119.78	  260.005	    1.9040	   654.182	   0.0008	   0.00058	    0.0015	     4  	    3  	   643.025	    1.7352	   259.790	   -0.5170	    0.0040	    0.0157	     0.102	    0.0817
 uw,dwdT*uT,dwdp*up  0.10218764983405283       -1.9332669024858661E-002  0.13796032987394447     
 	2023	03	21	16:58:05	   119.95	  260.006	    1.9045	   654.189	   0.0011	   0.00019	    0.0015	     4  	    3  	   643.027	    1.7360	   259.790	    0.1512	    0.0041	    0.0157	     0.102	    0.0817
 uw,dwdT*uT,dwdp*up  0.10219226249499146       -1.9181724816831575E-002  0.13802078641025023     
 	2023	03	21	17:08:05	   120.12	  260.006	    1.9090	   654.219	   0.0010	   0.00056	    0.0038	     4  	    3  	   643.068	    1.7340	   259.790	    1.3025	    0.0040	    0.0157	     0.102	    0.0817

 uw,dwdT*uT,dwdp*up  0.10241206765198735       -1.9475207285800215E-002  0.13648152454429374     
 	2023	03	21	17:58:06	   120.95	  260.996	    2.6186	   655.626	   0.0014	   0.00056	    0.0030	     4  	    3  	   644.608	    1.7093	   260.790	    0.2487	    0.0041	    0.0157	     0.102	    0.0809
 uw,dwdT*uT,dwdp*up  0.10241325225406994       -1.8739387722397999E-002  0.13653813845593757     
 	2023	03	21	18:08:06	   121.12	  260.996	    2.6215	   655.634	   0.0008	   0.00075	    0.0002	     4  	    3  	   644.633	    1.7065	   260.787	    1.0088	    0.0040	    0.0157	     0.102	    0.0809
 uw,dwdT*uT,dwdp*up  0.10241692464143795       -1.8857490190170075E-002  0.13647026791912961     
 	2023	03	21	18:18:05	   121.28	  260.996	    2.6256	   655.657	   0.0009	   0.00062	    0.0050	     4  	    3  	   644.669	    1.7045	   260.790	    0.4845	    0.0040	    0.0157	     0.102	    0.0809
 uw,dwdT*uT,dwdp*up  0.10242071012451760       -1.8433579870234588E-002  0.13643671679956645     
 	2023	03	21	18:28:06	   121.45	  260.995	    2.6270	   655.681	   0.0004	   0.00053	    0.0049	     4  	    3  	   644.685	    1.7057	   260.790	    0.6313	    0.0039	    0.0157	     0.102	    0.0809

 uw,dwdT*uT,dwdp*up  0.10264308562922780       -1.8340614651881009E-002  0.13488042185255364     
 	2023	03	21	19:16:06	   122.25	  261.994	    3.3444	   657.105	   0.0007	   0.00040	    0.0020	     4  	    3  	   646.244	    1.6807	   261.790	   -0.0323	    0.0040	    0.0157	     0.103	    0.0800
 uw,dwdT*uT,dwdp*up  0.10264506644157667       -1.8292927078372025E-002  0.13499928217571858     
 	2023	03	21	19:26:06	   122.42	  261.994	    3.3475	   657.118	   0.0006	   0.00080	    0.0068	     4  	    3  	   646.269	    1.6786	   261.790	    0.7657	    0.0040	    0.0157	     0.103	    0.0800
 uw,dwdT*uT,dwdp*up  0.10264593179032787       -1.8272085228323055E-002  0.13483545202269176     
 	2023	03	21	19:36:07	   122.58	  261.994	    3.3487	   657.123	   0.0006	   0.00024	    0.0025	     4  	    3  	   646.281	    1.6776	   261.790	    0.2772	    0.0039	    0.0157	     0.103	    0.0800
 uw,dwdT*uT,dwdp*up  0.10264332353249717       -1.8822968083783771E-002  0.13512681773853241     
 	2023	03	21	19:46:06	   122.75	  261.993	    3.3446	   657.107	   0.0011	   0.00103	    0.0117	     4  	    3  	   646.251	    1.6798	   261.790	   -1.1940	    0.0041	    0.0157	     0.103	    0.0801

 uw,dwdT*uT,dwdp*up  0.10287256732540012       -1.8519340462197508E-002  0.13377076815858255     
 	2023	03	21	20:35:06	   123.57	  262.995	    4.0702	   658.574	   0.0011	   0.00129	    0.0050	     4  	    3  	   647.860	    1.6538	   262.790	    0.3045	    0.0041	    0.0157	     0.103	    0.0793
 uw,dwdT*uT,dwdp*up  0.10287709315227211       -1.8269319485387625E-002  0.13332579900608221     
 	2023	03	21	20:45:06	   123.73	  262.996	    4.0750	   658.603	   0.0009	   0.00030	    0.0042	     4  	    3  	   647.898	    1.6523	   262.790	    0.2467	    0.0040	    0.0157	     0.103	    0.0792
 uw,dwdT*uT,dwdp*up  0.10287735050899885       -1.8260881289470086E-002  0.13332128278876593     
 	2023	03	21	20:55:06	   123.90	  262.994	    4.0748	   658.605	   0.0009	   0.00027	    0.0043	     4  	    3  	   647.903	    1.6518	   262.790	   -0.0490	    0.0040	    0.0157	     0.103	    0.0792
 uw,dwdT*uT,dwdp*up  0.10287737994576975       -1.8315212647474419E-002  0.13332620179888086     
 	2023	03	21	21:05:07	   124.07	  262.995	    4.0736	   658.605	   0.0009	   0.00027	    0.0039	     4  	    3  	   647.890	    1.6538	   262.790	    0.0907	    0.0040	    0.0157	     0.103	    0.0792

 uw,dwdT*uT,dwdp*up  0.10311680980917484       -1.9431271133217163E-002  0.13194250244504718     
 	2023	03	21	21:54:06	   124.88	  264.013	    4.8181	   660.138	   0.0018	   0.00079	    0.0064	     4  	    3  	   649.584	    1.6248	   263.790	    0.0645	    0.0043	    0.0157	     0.103	    0.0784
 uw,dwdT*uT,dwdp*up  0.10311533144025355       -1.8784030430066750E-002  0.13193895661031205     
 	2023	03	21	22:04:06	   125.05	  264.012	    4.8167	   660.128	   0.0015	   0.00077	    0.0059	     4  	    3  	   649.572	    1.6251	   263.790	   -0.7150	    0.0042	    0.0157	     0.103	    0.0784
 uw,dwdT*uT,dwdp*up  0.10311737768215402       -1.8438500687499151E-002  0.13185719414485725     
 	2023	03	21	22:14:06	   125.22	  264.013	    4.8192	   660.141	   0.0012	   0.00056	    0.0060	     4  	    3  	   649.591	    1.6242	   263.790	    0.1355	    0.0041	    0.0157	     0.103	    0.0784
 uw,dwdT*uT,dwdp*up  0.10311991236794900       -1.7631286470181785E-002  0.13189714751449025     
 	2023	03	21	22:24:06	   125.38	  264.012	    4.8210	   660.158	   0.0003	   0.00070	    0.0038	     4  	    3  	   649.609	    1.6239	   263.790	    0.4662	    0.0039	    0.0157	     0.103	    0.0784

 uw,dwdT*uT,dwdp*up  0.10334478826105437       -1.7797086920957991E-002  0.13051495432718788     
 	2023	03	21	23:12:07	   126.18	  265.014	    5.5438	   661.597	   0.0009	   0.00083	    0.0090	     4  	    3  	   651.182	    1.5995	   264.790	    0.7338	    0.0040	    0.0157	     0.103	    0.0776
 uw,dwdT*uT,dwdp*up  0.10334496431356222       -1.8295755768418267E-002  0.13044610095615855     
 	2023	03	21	23:22:06	   126.35	  265.014	    5.5444	   661.598	   0.0013	   0.00067	    0.0039	     4  	    3  	   651.189	    1.5986	   264.790	   -0.7760	    0.0041	    0.0157	     0.103	    0.0776


# file for irun =  3: ./R1132E_R1234yf/R1132E_R1234yf_2303g.txt                                       
# pulse-echo; 20230322 07:42:28                                                                                                                                                                                                                                
# R1132E/1234yf (0.23/0.77) by mass; load from vapor phase at -45C                                                                                                                                                                                             
# xxx                                                                                                                                                                                                                                                          
! scanxtime  =      .0                                                                                                                                                                                                                                         
! NTset =  7; nT =  4; nPID =  3                                                                                                                                                                                                                               
!                 T_cell   T_bath   T_room   T_paro dp/dT_max  TconvDelay TrepDelay                                                                                                                                                                            
! Tset array =   265.000  264.790  294.000    0.000   2.5000      1800.0    600.0                                                                                                                                                                              
! Tset array =   266.000  265.790  294.000    0.000   2.5000      1800.0    600.0                                                                                                                                                                              
! Tset array =   267.000  265.790  294.000    0.000   2.5000      1800.0    600.0                                                                                                                                                                              
! Tset array =   268.000  265.790  294.000    0.000   2.5000      1800.0    600.0                                                                                                                                                                              
!   Pset     =    9  continoue isochore or drop pressure and start next run if p near 8 MPa                                                                                                                                                                    
! Tset array =   269.000  268.790  294.000    0.000   2.5000      1800.0    600.0                                                                                                                                                                              
! Tset array =   270.000  269.790  294.000    0.000   2.5000      1800.0    600.0                                                                                                                                                                              
! Tset array =   270.000  269.790  294.000    0.000   2.5000      1800.0    600.0                                                                                                                                                                              
!   Pset     =    9  continoue isochore or drop pressure and start next run if p near 8 MPa                                                                                                                                                                    
! Terrmax:         0.2000   0.0200   9.9990 999.0000                                                                                                                                                                                                           
! Tsigmax:         0.0200   0.0200   1.0000  99.0000                                                                                                                                                                                                           
! PID_to_T:           1         2         3                                                                                                                                                                                                                    
!   SSheat   =      0.000     0.000     0.000                                                                                                                                                                                                                  
!   SSheat   =      0.000     0.000     0.000                                                                                                                                                                                                                  
!   SSheat   =      0.000     0.000     0.000                                                                                                                                                                                                                  
!   SSheat   =      0.000     0.000     0.000                                                                                                                                                                                                                  
!   SSheat   =      0.000     0.000     0.000                                                                                                                                                                                                                  
!   SSheat   =      0.000     0.000     0.000                                                                                                                                                                                                                  
!   SSheat   =      0.000     0.000     0.000                                                                                                                                                                                                                  
! IQratio(j):         1         2         3                                                                                                                                                                                                                    
! Qratio =          0.000     0.000     0.000                                                                                                                                                                                                                  
! Qratio =          0.000     0.000     0.000                                                                                                                                                                                                                  
! Qratio =          0.000     0.000     0.000                                                                                                                                                                                                                  
! Qratio =          0.000     0.000     0.000                                                                                                                                                                                                                  
! Qratio =          0.000     0.000     0.000                                                                                                                                                                                                                  
! Qratio =          0.000     0.000     0.000                                                                                                                                                                                                                  
! Qratio =          0.000     0.000     0.000                                                                                                                                                                                                                  
! pulse:     8000000.0       2.500          10      10.000  fpulse/Hz, Vpp, Ncycles, burst_int/ms                                                                                                                                                              
# NPread, MainP =   1    1                                                                                                                                                                                                                                     
# Pbaro =           1                                                                                                                                                                                                                                          
# Tcell, Tbaro =    1    3                                                                                                                                                                                                                                     
# ID_pressure =         131549                                                                                                                                                                                                                                 
# ID_temps    =     162CE_1573   Hart_7341   T100_room      paro_1                                                                                                                                                                                             
# ID_Rstd     =   Tin_22212/03                                                                                                                                                                                                                                 
# echox true                                                                                                                                                                                                                                                   
# echoy true                                                                                                                                                                                                                                                   
! about to initialize F700                                                                                                                                                                                                                                     
! about to initialize DSO                                                                                                                                                                                                                                      
! about to initialize AWG                                                                                                                                                                                                                                      
! about to initialize Keithley 2002                                                                                                                                                                                                                            
! about to initialize HP_3458A                                                                                                                                                                                                                                 
! skip initialization of HP power supplies [PID disabled]                                                                                                                                                                                                      
! initialization complete                                                                                                                                                                                                                                      

 uw,dwdT*uT,dwdp*up  0.10334141841675756       -1.8210307015419844E-002  0.13048317790933597     
 	2023	03	22	08:20:33	   135.32	  265.015	    5.5418	   661.576	   0.0013	   0.00074	    0.0051	     4  	    3  	   651.162	    1.5992	   264.790	   -0.0360	    0.0041	    0.0157	     0.103	    0.0776
 uw,dwdT*uT,dwdp*up  0.10333879686689698       -1.7460897047702272E-002  0.13081972160094929     
 	2023	03	22	08:30:33	   135.49	  265.015	    5.5390	   661.559	   0.0005	   0.00133	    0.0081	     4  	    3  	   651.141	    1.6000	   264.790	   -0.1077	    0.0039	    0.0157	     0.103	    0.0776
 uw,dwdT*uT,dwdp*up  0.10333997445786614       -1.8232568080460546E-002  0.13042667824407536     
 	2023	03	22	08:40:34	   135.66	  265.015	    5.5397	   661.566	   0.0013	   0.00055	    0.0068	     4  	    3  	   651.143	    1.6007	   264.790	    0.4002	    0.0041	    0.0157	     0.103	    0.0776
 uw,dwdT*uT,dwdp*up  0.10333209214948955       -1.8278777627084162E-002  0.13166805579946461     
 	2023	03	22	08:50:34	   135.82	  265.015	    5.5300	   661.516	   0.0013	   0.00220	    0.0051	     4  	    3  	   651.066	    1.6051	   264.790	   -1.3220	    0.0041	    0.0158	     0.103	    0.0778

 uw,dwdT*uT,dwdp*up  0.10353677503178059       -1.8875237174647258E-002  0.12931931045361097     
 	2023	03	22	09:38:05	   136.62	  266.007	    6.2297	   662.826	   0.0018	   0.00101	    0.0048	     4  	    3  	   652.485	    1.5849	   265.790	   -0.6730	    0.0043	    0.0157	     0.104	    0.0769
 uw,dwdT*uT,dwdp*up  0.10353238980446466       -1.8868847560551915E-002  0.12952429236056007     
 	2023	03	22	09:48:05	   136.78	  266.008	    6.2258	   662.798	   0.0018	   0.00132	    0.0047	     4  	    3  	   652.450	    1.5860	   265.790	   -0.4543	    0.0043	    0.0157	     0.104	    0.0769
 uw,dwdT*uT,dwdp*up  0.10353090985460485       -1.7548926511836767E-002  0.12953678336511110     
 	2023	03	22	09:58:05	   136.95	  266.007	    6.2243	   662.789	   0.0009	   0.00134	    0.0056	     4  	    3  	   652.441	    1.5861	   265.790	   -0.0002	    0.0040	    0.0157	     0.104	    0.0769
 uw,dwdT*uT,dwdp*up  0.10352820175618022       -1.8090857266150871E-002  0.12916696770767375     
 	2023	03	22	10:08:06	   137.12	  266.008	    6.2223	   662.771	   0.0013	   0.00059	    0.0008	     4  	    3  	   652.419	    1.5867	   265.790	   -0.3412	    0.0041	    0.0157	     0.104	    0.0769


# file for irun =  4: ./R1132E_R1234yf/R1132E_R1234yf_2303h.txt                                       
# pulse-echo; 20230322 11:18:22                                                                                                                                                                                                                                
# R1132E/1234yf (0.23/0.77) by mass; load from vapor phase at -45C                                                                                                                                                                                             
# xxx                                                                                                                                                                                                                                                          
! scanxtime  =      .0                                                                                                                                                                                                                                         
! NTset =  5; nT =  4; nPID =  3                                                                                                                                                                                                                               
!                 T_cell   T_bath   T_room   T_paro dp/dT_max  TconvDelay TrepDelay                                                                                                                                                                            
! Tset array =   267.000  266.790  294.000    0.000   2.5000      1800.0    600.0                                                                                                                                                                              
! Tset array =   268.000  267.790  294.000    0.000   2.5000      1800.0    600.0                                                                                                                                                                              
!   Pset     =    9  continoue isochore or drop pressure and start next run if p near 8 MPa                                                                                                                                                                    
! Tset array =   269.000  268.790  294.000    0.000   2.5000      1800.0    600.0                                                                                                                                                                              
! Tset array =   270.000  269.790  294.000    0.000   2.5000      1800.0    600.0                                                                                                                                                                              
! Tset array =   270.000  269.790  294.000    0.000   2.5000      1800.0    600.0                                                                                                                                                                              
!   Pset     =    9  continoue isochore or drop pressure and start next run if p near 8 MPa                                                                                                                                                                    
! Terrmax:         0.2000   0.0200   9.9990 999.0000                                                                                                                                                                                                           
! Tsigmax:         0.0200   0.0200   1.0000  99.0000                                                                                                                                                                                                           
! PID_to_T:           1         2         3                                                                                                                                                                                                                    
!   SSheat   =      0.000     0.000     0.000                                                                                                                                                                                                                  
!   SSheat   =      0.000     0.000     0.000                                                                                                                                                                                                                  
!   SSheat   =      0.000     0.000     0.000                                                                                                                                                                                                                  
!   SSheat   =      0.000     0.000     0.000                                                                                                                                                                                                                  
!   SSheat   =      0.000     0.000     0.000                                                                                                                                                                                                                  
! IQratio(j):         1         2         3                                                                                                                                                                                                                    
! Qratio =          0.000     0.000     0.000                                                                                                                                                                                                                  
! Qratio =          0.000     0.000     0.000                                                                                                                                                                                                                  
! Qratio =          0.000     0.000     0.000                                                                                                                                                                                                                  
! Qratio =          0.000     0.000     0.000                                                                                                                                                                                                                  
! Qratio =          0.000     0.000     0.000                                                                                                                                                                                                                  
! pulse:     8000000.0       2.500          10      10.000  fpulse/Hz, Vpp, Ncycles, burst_int/ms                                                                                                                                                              
# NPread, MainP =   1    1                                                                                                                                                                                                                                     
# Pbaro =           1                                                                                                                                                                                                                                          
# Tcell, Tbaro =    1    3                                                                                                                                                                                                                                     
# ID_pressure =         131549                                                                                                                                                                                                                                 
# ID_temps    =     162CE_1573   Hart_7341   T100_room      paro_1                                                                                                                                                                                             
# ID_Rstd     =   Tin_22212/03                                                                                                                                                                                                                                 
# echox true                                                                                                                                                                                                                                                   
# echoy true                                                                                                                                                                                                                                                   
! about to initialize F700                                                                                                                                                                                                                                     
! about to initialize DSO                                                                                                                                                                                                                                      
! about to initialize AWG                                                                                                                                                                                                                                      
! about to initialize Keithley 2002                                                                                                                                                                                                                            
! about to initialize HP_3458A                                                                                                                                                                                                                                 
! skip initialization of HP power supplies [PID disabled]                                                                                                                                                                                                      
! initialization complete                                                                                                                                                                                                                                      

 uw,dwdT*uT,dwdp*up  0.10374887979793686       -1.7527753876642394E-002  0.12774211777220479     
 	2023	03	22	12:06:33	   139.09	  266.999	    6.9372	   664.184	   0.0011	   0.00032	    0.0010	     4  	    3  	   653.971	    1.5617	   266.790	    0.0628	    0.0041	    0.0157	     0.104	    0.0761
 uw,dwdT*uT,dwdp*up  0.10374600009212587       -1.7856549362171296E-002  0.12800973430041276     
 	2023	03	22	12:16:34	   139.26	  266.998	    6.9341	   664.166	   0.0013	   0.00104	    0.0052	     4  	    3  	   653.949	    1.5624	   266.790	   -0.4770	    0.0041	    0.0157	     0.104	    0.0762
 uw,dwdT*uT,dwdp*up  0.10374624110697786       -1.7560589918352722E-002  0.12781313013445833     
 	2023	03	22	12:26:34	   139.42	  266.998	    6.9343	   664.167	   0.0011	   0.00058	    0.0009	     4  	    3  	   653.952	    1.5621	   266.790	    0.1507	    0.0041	    0.0157	     0.104	    0.0761
 uw,dwdT*uT,dwdp*up  0.10374747280824886       -1.7493562147212826E-002  0.12782857167581371     
 	2023	03	22	12:36:34	   139.59	  266.998	    6.9354	   664.175	   0.0010	   0.00064	    0.0047	     4  	    3  	   653.961	    1.5618	   266.790	    0.1270	    0.0040	    0.0157	     0.104	    0.0761


# file for irun =  5: ./R1132E_R1234yf/R1132E_R1234yf_2303i.txt                                       
# pulse-echo; 20230322 14:04:48                                                                                                                                                                                                                                
# R1132E/1234yf (0.23/0.77) by mass; load from vapor phase at -45C                                                                                                                                                                                             
# xxx                                                                                                                                                                                                                                                          
! scanxtime  =      .0                                                                                                                                                                                                                                         
! NTset = 11; nT =  4; nPID =  3                                                                                                                                                                                                                               
!                 T_cell   T_bath   T_room   T_paro dp/dT_max  TconvDelay TrepDelay                                                                                                                                                                            
! Tset array =   268.000  267.790  294.000    0.000   2.5000      1800.0    600.0                                                                                                                                                                              
! Tset array =   268.000  267.790  294.000    0.000   2.5000      1800.0    600.0                                                                                                                                                                              
!   Pset     =    9  continoue isochore or drop pressure and start next run if p near 8 MPa                                                                                                                                                                    
! Tset array =   269.000  268.790  294.000    0.000   2.5000      1800.0    600.0                                                                                                                                                                              
! Tset array =   270.000  269.790  294.000    0.000   2.5000      1800.0    600.0                                                                                                                                                                              
! Tset array =   271.000  270.790  294.000    0.000   2.5000      1800.0    600.0                                                                                                                                                                              
! Tset array =   272.000  271.790  294.000    0.000   2.5000      1800.0    600.0                                                                                                                                                                              
! Tset array =   273.000  271.790  294.000    0.000   2.5000      1800.0    600.0                                                                                                                                                                              
! Tset array =   273.000  272.790  294.000    0.000   2.5000      1800.0    600.0                                                                                                                                                                              
!   Pset     =    9  continoue isochore or drop pressure and start next run if p near 8 MPa                                                                                                                                                                    
! Tset array =   274.000  273.790  294.000    0.000   2.5000      1800.0    600.0                                                                                                                                                                              
! Tset array =   275.000  274.790  294.000    0.000   2.5000      1800.0    600.0                                                                                                                                                                              
! Tset array =   275.000  272.790  294.000    0.000   2.5000      1800.0    600.0                                                                                                                                                                              
!   Pset     =    9  continoue isochore or drop pressure and start next run if p near 8 MPa                                                                                                                                                                    
! Terrmax:         0.2000   0.0200   9.9990 999.0000                                                                                                                                                                                                           
! Tsigmax:         0.0200   0.0200   1.0000  99.0000                                                                                                                                                                                                           
! PID_to_T:           1         2         3                                                                                                                                                                                                                    
!   SSheat   =      0.000     0.000     0.000                                                                                                                                                                                                                  
!   SSheat   =      0.000     0.000     0.000                                                                                                                                                                                                                  
!   SSheat   =      0.000     0.000     0.000                                                                                                                                                                                                                  
!   SSheat   =      0.000     0.000     0.000                                                                                                                                                                                                                  
!   SSheat   =      0.000     0.000     0.000                                                                                                                                                                                                                  
!   SSheat   =      0.000     0.000     0.000                                                                                                                                                                                                                  
!   SSheat   =      0.000     0.000     0.000                                                                                                                                                                                                                  
!   SSheat   =      0.000     0.000     0.000                                                                                                                                                                                                                  
!   SSheat   =      0.000     0.000     0.000                                                                                                                                                                                                                  
!   SSheat   =      0.000     0.000     0.000                                                                                                                                                                                                                  
!   SSheat   =      0.000     0.000     0.000                                                                                                                                                                                                                  
! IQratio(j):         1         2         3                                                                                                                                                                                                                    
! Qratio =          0.000     0.000     0.000                                                                                                                                                                                                                  
! Qratio =          0.000     0.000     0.000                                                                                                                                                                                                                  
! Qratio =          0.000     0.000     0.000                                                                                                                                                                                                                  
! Qratio =          0.000     0.000     0.000                                                                                                                                                                                                                  
! Qratio =          0.000     0.000     0.000                                                                                                                                                                                                                  
! Qratio =          0.000     0.000     0.000                                                                                                                                                                                                                  
! Qratio =          0.000     0.000     0.000                                                                                                                                                                                                                  
! Qratio =          0.000     0.000     0.000                                                                                                                                                                                                                  
! Qratio =          0.000     0.000     0.000                                                                                                                                                                                                                  
! Qratio =          0.000     0.000     0.000                                                                                                                                                                                                                  
! Qratio =          0.000     0.000     0.000                                                                                                                                                                                                                  
! pulse:     8000000.0       2.500          10      10.000  fpulse/Hz, Vpp, Ncycles, burst_int/ms                                                                                                                                                              
# NPread, MainP =   1    1                                                                                                                                                                                                                                     
# Pbaro =           1                                                                                                                                                                                                                                          
# Tcell, Tbaro =    1    3                                                                                                                                                                                                                                     
# ID_pressure =         131549                                                                                                                                                                                                                                 
# ID_temps    =     162CE_1573   Hart_7341   T100_room      paro_1                                                                                                                                                                                             
# ID_Rstd     =   Tin_22212/03                                                                                                                                                                                                                                 
# echox true                                                                                                                                                                                                                                                   
# echoy true                                                                                                                                                                                                                                                   
! about to initialize F700                                                                                                                                                                                                                                     
! about to initialize DSO                                                                                                                                                                                                                                      
! about to initialize AWG                                                                                                                                                                                                                                      
! about to initialize Keithley 2002                                                                                                                                                                                                                            
! about to initialize HP_3458A                                                                                                                                                                                                                                 
! skip initialization of HP power supplies [PID disabled]                                                                                                                                                                                                      
! initialization complete                                                                                                                                                                                                                                      

 uw,dwdT*uT,dwdp*up  0.10396649550970925       -1.7398132568192084E-002  0.12661388660302589     
 	2023	03	22	14:43:03	   141.70	  267.988	    7.6466	   665.577	   0.0012	   0.00091	    0.0040	     4  	    3  	   655.479	    1.5406	   267.790	    0.1123	    0.0041	    0.0157	     0.104	    0.0754
 uw,dwdT*uT,dwdp*up  0.10396736878545274       -1.7175858948404649E-002  0.12644610609711690     
 	2023	03	22	14:53:03	   141.87	  267.989	    7.6487	   665.583	   0.0010	   0.00044	    0.0037	     4  	    3  	   655.490	    1.5397	   267.790	    0.1090	    0.0040	    0.0157	     0.104	    0.0754
 uw,dwdT*uT,dwdp*up  0.10396843810803483       -1.6709851859319183E-002  0.12648469816445035     
 	2023	03	22	15:03:04	   142.03	  267.989	    7.6497	   665.590	   0.0002	   0.00060	    0.0036	     4  	    3  	   655.500	    1.5392	   267.790	   -0.0988	    0.0039	    0.0157	     0.104	    0.0754
 uw,dwdT*uT,dwdp*up  0.10396644450106078       -1.7554488322175255E-002  0.12643581777082208     
 	2023	03	22	15:13:04	   142.20	  267.988	    7.6474	   665.577	   0.0013	   0.00037	    0.0010	     4  	    3  	   655.482	    1.5401	   267.790	   -0.4385	    0.0041	    0.0157	     0.104	    0.0754


# file for irun =  6: ./R1132E_R1234yf/R1132E_R1234yf_2303j.txt                                       
# pulse-echo; 20230322 15:27:36                                                                                                                                                                                                                                
# R1132E/1234yf (0.23/0.77) by mass; load from vapor phase at -45C                                                                                                                                                                                             
# xxx                                                                                                                                                                                                                                                          
! scanxtime  =      .0                                                                                                                                                                                                                                         
! NTset = 11; nT =  4; nPID =  3                                                                                                                                                                                                                               
!                 T_cell   T_bath   T_room   T_paro dp/dT_max  TconvDelay TrepDelay                                                                                                                                                                            
! Tset array =   268.000  267.790  294.000    0.000   2.5000      1800.0    600.0                                                                                                                                                                              
! Tset array =   269.000  268.790  294.000    0.000   2.5000      1800.0    600.0                                                                                                                                                                              
! Tset array =   270.000  269.790  294.000    0.000   2.5000      1800.0    600.0                                                                                                                                                                              
! Tset array =   271.000  270.790  294.000    0.000   2.5000      1800.0    600.0                                                                                                                                                                              
! Tset array =   272.000  271.790  294.000    0.000   2.5000      1800.0    600.0                                                                                                                                                                              
! Tset array =   273.000  271.790  294.000    0.000   2.5000      1800.0    600.0                                                                                                                                                                              
! Tset array =   274.000  273.790  294.000    0.000   2.5000      1800.0    600.0                                                                                                                                                                              
! Tset array =   275.000  274.790  294.000    0.000   2.5000      1800.0    600.0                                                                                                                                                                              
! Tset array =   276.000  275.790  294.000    0.000   2.5000      1800.0    600.0                                                                                                                                                                              
! Tset array =   277.000  276.790  294.000    0.000   2.5000      1800.0    600.0                                                                                                                                                                              
! Tset array =   277.000  277.790  294.000    0.000   2.5000      1800.0    600.0                                                                                                                                                                              
!   Pset     =    9  continoue isochore or drop pressure and start next run if p near 8 MPa                                                                                                                                                                    
! Terrmax:         0.2000   0.0200   9.9990 999.0000                                                                                                                                                                                                           
! Tsigmax:         0.0200   0.0200   1.0000  99.0000                                                                                                                                                                                                           
! PID_to_T:           1         2         3                                                                                                                                                                                                                    
!   SSheat   =      0.000     0.000     0.000                                                                                                                                                                                                                  
!   SSheat   =      0.000     0.000     0.000                                                                                                                                                                                                                  
!   SSheat   =      0.000     0.000     0.000                                                                                                                                                                                                                  
!   SSheat   =      0.000     0.000     0.000                                                                                                                                                                                                                  
!   SSheat   =      0.000     0.000     0.000                                                                                                                                                                                                                  
!   SSheat   =      0.000     0.000     0.000                                                                                                                                                                                                                  
!   SSheat   =      0.000     0.000     0.000                                                                                                                                                                                                                  
!   SSheat   =      0.000     0.000     0.000                                                                                                                                                                                                                  
!   SSheat   =      0.000     0.000     0.000                                                                                                                                                                                                                  
!   SSheat   =      0.000     0.000     0.000                                                                                                                                                                                                                  
!   SSheat   =      0.000     0.000     0.000                                                                                                                                                                                                                  
! IQratio(j):         1         2         3                                                                                                                                                                                                                    
! Qratio =          0.000     0.000     0.000                                                                                                                                                                                                                  
! Qratio =          0.000     0.000     0.000                                                                                                                                                                                                                  
! Qratio =          0.000     0.000     0.000                                                                                                                                                                                                                  
! Qratio =          0.000     0.000     0.000                                                                                                                                                                                                                  
! Qratio =          0.000     0.000     0.000                                                                                                                                                                                                                  
! Qratio =          0.000     0.000     0.000                                                                                                                                                                                                                  
! Qratio =          0.000     0.000     0.000                                                                                                                                                                                                                  
! Qratio =          0.000     0.000     0.000                                                                                                                                                                                                                  
! Qratio =          0.000     0.000     0.000                                                                                                                                                                                                                  
! Qratio =          0.000     0.000     0.000                                                                                                                                                                                                                  
! Qratio =          0.000     0.000     0.000                                                                                                                                                                                                                  
! pulse:     8000000.0       2.500          10      10.000  fpulse/Hz, Vpp, Ncycles, burst_int/ms                                                                                                                                                              
# NPread, MainP =   1    1                                                                                                                                                                                                                                     
# Pbaro =           1                                                                                                                                                                                                                                          
# Tcell, Tbaro =    1    3                                                                                                                                                                                                                                     
# ID_pressure =         131549                                                                                                                                                                                                                                 
# ID_temps    =     162CE_1573   Hart_7341   T100_room      paro_1                                                                                                                                                                                             
# ID_Rstd     =   Tin_22212/03                                                                                                                                                                                                                                 
# echox true                                                                                                                                                                                                                                                   
# echoy true                                                                                                                                                                                                                                                   
! about to initialize F700                                                                                                                                                                                                                                     
! about to initialize DSO                                                                                                                                                                                                                                      
! about to initialize AWG                                                                                                                                                                                                                                      
! about to initialize Keithley 2002                                                                                                                                                                                                                            
! about to initialize HP_3458A                                                                                                                                                                                                                                 
! skip initialization of HP power supplies [PID disabled]                                                                                                                                                                                                      
! initialization complete                                                                                                                                                                                                                                      

 uw,dwdT*uT,dwdp*up   9.6274824329022637E-002  -1.8733768434086001E-002  0.15041023869190240     
 	2023	03	22	16:09:03	   143.13	  267.987	    1.9590	   616.336	   0.0005	   0.00076	    0.0014	     4  	    3  	   605.541	    1.7829	   267.790	    0.3482	    0.0039	    0.0157	     0.096	    0.0816
 uw,dwdT*uT,dwdp*up   9.6272701510018904E-002  -1.8658722518487152E-002  0.15093289728719975     
 	2023	03	22	16:19:04	   143.30	  267.988	    1.9571	   616.323	   0.0003	   0.00150	    0.0095	     4  	    3  	   605.521	    1.7840	   267.790	   -0.3450	    0.0039	    0.0157	     0.096	    0.0817
 uw,dwdT*uT,dwdp*up   9.6271404936301097E-002  -1.9932489899913097E-002  0.15058878582474444     
 	2023	03	22	16:29:04	   143.47	  267.987	    1.9552	   616.315	   0.0015	   0.00105	    0.0074	     4  	    3  	   605.503	    1.7856	   267.790	    0.5713	    0.0042	    0.0157	     0.096	    0.0817
 uw,dwdT*uT,dwdp*up   9.6273873192512308E-002  -1.9714146493525226E-002  0.15039760429612956     
 	2023	03	22	16:39:04	   143.63	  267.988	    1.9572	   616.330	   0.0014	   0.00071	    0.0025	     4  	    3  	   605.519	    1.7855	   267.790	    1.1907	    0.0041	    0.0157	     0.096	    0.0816

 uw,dwdT*uT,dwdp*up   9.6510650443473234E-002  -1.8484840981228171E-002  0.14855591772760324     
 	2023	03	22	17:28:05	   144.45	  268.996	    2.6312	   617.846	   0.0005	   0.00067	    0.0041	     4  	    3  	   607.185	    1.7558	   268.788	   -0.2942	    0.0039	    0.0157	     0.097	    0.0806
 uw,dwdT*uT,dwdp*up   9.6510314689147128E-002  -1.8647705010867641E-002  0.14846050389548485     
 	2023	03	22	17:38:05	   144.62	  268.996	    2.6321	   617.844	   0.0007	   0.00038	    0.0031	     4  	    3  	   607.193	    1.7541	   268.790	    0.4605	    0.0040	    0.0157	     0.097	    0.0806
 uw,dwdT*uT,dwdp*up   9.6510745909501636E-002  -1.8882486321875180E-002  0.14846304056093979     
 	2023	03	22	17:48:05	   144.78	  268.995	    2.6325	   617.847	   0.0010	   0.00040	    0.0034	     4  	    3  	   607.199	    1.7536	   268.790	   -0.5158	    0.0040	    0.0157	     0.097	    0.0806
 uw,dwdT*uT,dwdp*up   9.6509525191920242E-002  -1.9013924169720638E-002  0.14854006951621998     
 	2023	03	22	17:58:06	   144.95	  268.996	    2.6312	   617.839	   0.0011	   0.00063	    0.0040	     4  	    3  	   607.186	    1.7545	   268.790	    0.3075	    0.0041	    0.0157	     0.097	    0.0807

 uw,dwdT*uT,dwdp*up   9.6747741396605344E-002  -1.9532844342643730E-002  0.14669082580765491     
 	2023	03	22	18:47:06	   145.77	  269.997	    3.3028	   619.364	   0.0016	   0.00039	    0.0041	     4  	    3  	   608.852	    1.7265	   269.790	   -0.9997	    0.0042	    0.0157	     0.097	    0.0797
 uw,dwdT*uT,dwdp*up   9.6748886671847140E-002  -1.8265020451172679E-002  0.14682173301463083     
 	2023	03	22	18:57:06	   145.93	  269.996	    3.3050	   619.371	   0.0006	   0.00079	    0.0033	     4  	    3  	   608.876	    1.7237	   269.790	    0.4312	    0.0039	    0.0157	     0.097	    0.0797
 uw,dwdT*uT,dwdp*up   9.6745855303233166E-002  -1.9022117760582435E-002  0.14667984186232216     
 	2023	03	22	19:07:06	   146.10	  269.997	    3.3014	   619.352	   0.0013	   0.00031	    0.0025	     4  	    3  	   608.840	    1.7265	   269.793	   -0.4070	    0.0041	    0.0157	     0.097	    0.0797
 uw,dwdT*uT,dwdp*up   9.6745215776508423E-002  -1.8312830032045729E-002  0.14669119186000759     
 	2023	03	22	19:17:06	   146.27	  269.996	    3.3026	   619.348	   0.0006	   0.00039	    0.0038	     4  	    3  	   608.855	    1.7234	   269.790	   -0.3555	    0.0040	    0.0157	     0.097	    0.0797

 uw,dwdT*uT,dwdp*up   9.6984762527179302E-002  -1.8208777292004236E-002  0.14497239513026761     
 	2023	03	22	20:05:37	   147.07	  271.000	    3.9783	   620.881	   0.0008	   0.00050	    0.0033	     4  	    3  	   610.534	    1.6948	   270.790	   -0.2015	    0.0040	    0.0157	     0.097	    0.0788
 uw,dwdT*uT,dwdp*up   9.6985502405182791E-002  -1.8458479436545269E-002  0.14504629736356783     
 	2023	03	22	20:15:36	   147.24	  271.001	    3.9790	   620.886	   0.0011	   0.00071	    0.0034	     4  	    3  	   610.536	    1.6953	   270.790	    0.2833	    0.0040	    0.0157	     0.097	    0.0788
 uw,dwdT*uT,dwdp*up   9.6983467507810894E-002  -1.8108899642764572E-002  0.14518474790444383     
 	2023	03	22	20:25:37	   147.41	  271.001	    3.9770	   620.873	   0.0007	   0.00097	    0.0048	     4  	    3  	   610.519	    1.6959	   270.790	   -1.0322	    0.0040	    0.0157	     0.097	    0.0789
 uw,dwdT*uT,dwdp*up   9.6981173462896475E-002  -1.8460550637384110E-002  0.14500186708760976     
 	2023	03	22	20:35:36	   147.57	  271.000	    3.9737	   620.858	   0.0011	   0.00053	    0.0008	     4  	    3  	   610.491	    1.6981	   270.790	   -0.6747	    0.0040	    0.0157	     0.097	    0.0788

 uw,dwdT*uT,dwdp*up   9.7217764999347728E-002  -1.8377761646545546E-002  0.14354899525807238     
 	2023	03	22	21:24:07	   148.38	  272.005	    4.6470	   622.373	   0.0012	   0.00105	    0.0026	     4  	    3  	   612.141	    1.6715	   271.790	    0.3803	    0.0041	    0.0157	     0.097	    0.0780
 uw,dwdT*uT,dwdp*up   9.7218549097597085E-002  -1.8046768533885035E-002  0.14325806339676420     
 	2023	03	22	21:34:06	   148.55	  272.004	    4.6469	   622.378	   0.0009	   0.00034	    0.0029	     4  	    3  	   612.147	    1.6714	   271.790	   -0.2205	    0.0040	    0.0157	     0.097	    0.0779
 uw,dwdT*uT,dwdp*up   9.7219336948398793E-002  -1.7840020243113697E-002  0.14339582631403644     
 	2023	03	22	21:44:06	   148.72	  272.005	    4.6487	   622.383	   0.0007	   0.00078	    0.0040	     4  	    3  	   612.157	    1.6705	   271.790	   -0.0545	    0.0040	    0.0157	     0.097	    0.0780
 uw,dwdT*uT,dwdp*up   9.7217615796386533E-002  -1.8267155092275073E-002  0.14323928831047733     
 	2023	03	22	21:54:06	   148.88	  272.003	    4.6470	   622.372	   0.0011	   0.00023	    0.0022	     4  	    3  	   612.151	    1.6698	   271.790	   -0.1730	    0.0041	    0.0157	     0.097	    0.0779


# file for irun =  7: ./R1132E_R1234yf/R1132E_R1234yf_2303k.txt                                       
# pulse-echo; 20230323 10:56:47                                                                                                                                                                                                                                
# R1132E/1234yf (0.23/0.77) by mass; load from vapor phase at -45C                                                                                                                                                                                             
# xxx                                                                                                                                                                                                                                                          
! scanxtime  =      .0                                                                                                                                                                                                                                         
! NTset =  6; nT =  4; nPID =  3                                                                                                                                                                                                                               
!                 T_cell   T_bath   T_room   T_paro dp/dT_max  TconvDelay TrepDelay                                                                                                                                                                            
! Tset array =   273.000  272.790  294.000    0.000   2.5000      1800.0    600.0                                                                                                                                                                              
! Tset array =   274.000  273.790  294.000    0.000   2.5000      1800.0    600.0                                                                                                                                                                              
! Tset array =   275.000  274.790  294.000    0.000   2.5000      1800.0    600.0                                                                                                                                                                              
! Tset array =   276.000  275.790  294.000    0.000   2.5000      1800.0    600.0                                                                                                                                                                              
! Tset array =   277.000  276.790  294.000    0.000   2.5000      1800.0    600.0                                                                                                                                                                              
! Tset array =   277.000  277.790  294.000    0.000   2.5000      1800.0    600.0                                                                                                                                                                              
!   Pset     =    9  continoue isochore or drop pressure and start next run if p near 8 MPa                                                                                                                                                                    
! Terrmax:         0.2000   0.0200   9.9990 999.0000                                                                                                                                                                                                           
! Tsigmax:         0.0200   0.0200   1.0000  99.0000                                                                                                                                                                                                           
! PID_to_T:           1         2         3                                                                                                                                                                                                                    
!   SSheat   =      0.000     0.000     0.000                                                                                                                                                                                                                  
!   SSheat   =      0.000     0.000     0.000                                                                                                                                                                                                                  
!   SSheat   =      0.000     0.000     0.000                                                                                                                                                                                                                  
!   SSheat   =      0.000     0.000     0.000                                                                                                                                                                                                                  
!   SSheat   =      0.000     0.000     0.000                                                                                                                                                                                                                  
!   SSheat   =      0.000     0.000     0.000                                                                                                                                                                                                                  
! IQratio(j):         1         2         3                                                                                                                                                                                                                    
! Qratio =          0.000     0.000     0.000                                                                                                                                                                                                                  
! Qratio =          0.000     0.000     0.000                                                                                                                                                                                                                  
! Qratio =          0.000     0.000     0.000                                                                                                                                                                                                                  
! Qratio =          0.000     0.000     0.000                                                                                                                                                                                                                  
! Qratio =          0.000     0.000     0.000                                                                                                                                                                                                                  
! Qratio =          0.000     0.000     0.000                                                                                                                                                                                                                  
! pulse:     8000000.0       2.500          10      10.000  fpulse/Hz, Vpp, Ncycles, burst_int/ms                                                                                                                                                              
# NPread, MainP =   1    1                                                                                                                                                                                                                                     
# Pbaro =           1                                                                                                                                                                                                                                          
# Tcell, Tbaro =    1    3                                                                                                                                                                                                                                     
# ID_pressure =         131549                                                                                                                                                                                                                                 
# ID_temps    =     162CE_1573   Hart_7341   T100_room      paro_1                                                                                                                                                                                             
# ID_Rstd     =   Tin_22212/03                                                                                                                                                                                                                                 
# echox true                                                                                                                                                                                                                                                   
# echoy true                                                                                                                                                                                                                                                   
! about to initialize F700                                                                                                                                                                                                                                     
! about to initialize DSO                                                                                                                                                                                                                                      
! about to initialize AWG                                                                                                                                                                                                                                      
! about to initialize Keithley 2002                                                                                                                                                                                                                            
! about to initialize HP_3458A                                                                                                                                                                                                                                 
! skip initialization of HP power supplies [PID disabled]                                                                                                                                                                                                      
! initialization complete                                                                                                                                                                                                                                      

 uw,dwdT*uT,dwdp*up   9.7465976380391089E-002  -1.7602246697401697E-002  0.14178465720228972     
 	2023	03	23	11:45:33	   162.74	  273.009	    5.3306	   623.962	   0.0007	   0.00095	    0.0043	     4  	    3  	   613.880	    1.6424	   272.790	    0.3867	    0.0040	    0.0157	     0.097	    0.0771
 uw,dwdT*uT,dwdp*up   9.7464540308457984E-002  -1.7968527252044543E-002  0.14185585325472175     
 	2023	03	23	11:55:34	   162.91	  273.009	    5.3288	   623.953	   0.0011	   0.00106	    0.0034	     4  	    3  	   613.862	    1.6438	   272.790	   -0.2250	    0.0041	    0.0157	     0.097	    0.0771
 uw,dwdT*uT,dwdp*up   9.7465842176849421E-002  -1.7331206455838480E-002  0.14153251741098952     
 	2023	03	23	12:05:34	   163.07	  273.009	    5.3314	   623.961	   0.0002	   0.00018	    0.0037	     4  	    3  	   613.884	    1.6415	   272.790	    0.3035	    0.0039	    0.0157	     0.097	    0.0771
 uw,dwdT*uT,dwdp*up   9.7463320520606342E-002  -1.7411437255300019E-002  0.14169431119264600     
 	2023	03	23	12:15:34	   163.24	  273.010	    5.3290	   623.945	   0.0004	   0.00074	    0.0020	     4  	    3  	   613.861	    1.6427	   272.790	   -0.4760	    0.0039	    0.0157	     0.097	    0.0771

 uw,dwdT*uT,dwdp*up   9.7692878220029492E-002  -1.7569479953443542E-002  0.14003379207020994     
 	2023	03	23	13:03:05	   164.03	  274.005	    5.9926	   625.415	   0.0009	   0.00054	    0.0034	     4  	    3  	   615.448	    1.6194	   273.790	   -0.3687	    0.0040	    0.0157	     0.098	    0.0763
 uw,dwdT*uT,dwdp*up   9.7691853141507301E-002  -1.7743906696340284E-002  0.14008641813334596     
 	2023	03	23	13:13:05	   164.20	  274.005	    5.9910	   625.408	   0.0011	   0.00067	    0.0032	     4  	    3  	   615.434	    1.6206	   273.790	   -0.1298	    0.0041	    0.0157	     0.098	    0.0763
 uw,dwdT*uT,dwdp*up   9.7689566670378800E-002  -1.7173015933891832E-002  0.14024395141495288     
 	2023	03	23	13:23:05	   164.37	  274.004	    5.9891	   625.393	   0.0004	   0.00099	    0.0055	     4  	    3  	   615.419	    1.6207	   273.790	   -0.3235	    0.0039	    0.0157	     0.098	    0.0763
 uw,dwdT*uT,dwdp*up   9.7688829226490720E-002  -1.7766286849162680E-002  0.14005700470055685     
 	2023	03	23	13:33:05	   164.53	  274.005	    5.9888	   625.389	   0.0011	   0.00056	    0.0046	     4  	    3  	   615.415	    1.6207	   273.790	    0.0227	    0.0041	    0.0157	     0.098	    0.0763

 uw,dwdT*uT,dwdp*up   9.7923259805332133E-002  -1.7159694401081813E-002  0.13845752294438984     
 	2023	03	23	14:20:36	   165.32	  274.998	    6.6569	   626.889	   0.0008	   0.00045	    0.0029	     4  	    3  	   617.041	    1.5960	   274.790	    0.1020	    0.0040	    0.0157	     0.098	    0.0755
 uw,dwdT*uT,dwdp*up   9.7923707801499685E-002  -1.7525713571786665E-002  0.13845625109580628     
 	2023	03	23	14:30:37	   165.49	  274.999	    6.6578	   626.892	   0.0011	   0.00046	    0.0054	     4  	    3  	   617.047	    1.5955	   274.790	   -0.0643	    0.0041	    0.0157	     0.098	    0.0755
 uw,dwdT*uT,dwdp*up   9.7923867110774415E-002  -1.7375556431370873E-002  0.13861882777926335     
 	2023	03	23	14:40:36	   165.66	  274.998	    6.6586	   626.893	   0.0010	   0.00089	    0.0043	     4  	    3  	   617.056	    1.5942	   274.790	   -0.1838	    0.0040	    0.0157	     0.098	    0.0755
 uw,dwdT*uT,dwdp*up   9.7923635241441834E-002  -1.7311270831218233E-002  0.13841218705235619     
 	2023	03	23	14:50:36	   165.82	  274.999	    6.6575	   626.892	   0.0009	   0.00022	    0.0031	     4  	    3  	   617.045	    1.5958	   274.790	    0.0823	    0.0040	    0.0157	     0.098	    0.0755

 uw,dwdT*uT,dwdp*up   9.8160266581420408E-002  -1.7282802910732295E-002  0.13691970307956777     
 	2023	03	23	15:37:36	   166.61	  275.992	    7.3276	   628.407	   0.0011	   0.00046	    0.0032	     4  	    3  	   618.681	    1.5719	   275.790	   -0.0205	    0.0041	    0.0157	     0.098	    0.0747
 uw,dwdT*uT,dwdp*up   9.8160051967020226E-002  -1.7478428186476786E-002  0.13693155488007772     
 	2023	03	23	15:47:36	   166.77	  275.991	    7.3297	   628.405	   0.0013	   0.00054	    0.0057	     4  	    3  	   618.703	    1.5682	   275.790	    0.2652	    0.0041	    0.0157	     0.098	    0.0747
 uw,dwdT*uT,dwdp*up   9.8159937356970067E-002  -1.7910553624954365E-002  0.13690151004090020     
 	2023	03	23	15:57:36	   166.94	  275.992	    7.3290	   628.405	   0.0016	   0.00042	    0.0039	     4  	    3  	   618.696	    1.5692	   275.793	    0.0570	    0.0042	    0.0157	     0.098	    0.0747
 uw,dwdT*uT,dwdp*up   9.8160110274145715E-002  -1.6777802090024035E-002  0.13699161444810476     
 	2023	03	23	16:07:36	   167.11	  275.991	    7.3281	   628.406	   0.0005	   0.00070	    0.0057	     4  	    3  	   618.691	    1.5702	   275.790	    0.0595	    0.0039	    0.0157	     0.098	    0.0747

 uw,dwdT*uT,dwdp*up   9.8398007179700597E-002  -1.6438020339214574E-002  0.13541558621789565     
 	2023	03	23	16:54:36	   167.89	  276.987	    8.0024	   629.929	   0.0003	   0.00052	    0.0008	     4  	    3  	   620.342	    1.5454	   276.790	   -0.0202	    0.0039	    0.0157	     0.098	    0.0739
 uw,dwdT*uT,dwdp*up   9.8396037615198564E-002  -1.6832585369618853E-002  0.13554370781833772     
 	2023	03	23	17:04:36	   168.06	  276.988	    8.0012	   629.916	   0.0009	   0.00085	    0.0033	     4  	    3  	   620.332	    1.5450	   276.790	   -0.3658	    0.0040	    0.0157	     0.098	    0.0740
 uw,dwdT*uT,dwdp*up   9.8396643271043291E-002  -1.6618190945062013E-002  0.13544611490967995     
 	2023	03	23	17:14:36	   168.22	  276.988	    8.0005	   629.920	   0.0006	   0.00060	    0.0035	     4  	    3  	   620.326	    1.5466	   276.790	    0.0658	    0.0040	    0.0157	     0.098	    0.0739
 uw,dwdT*uT,dwdp*up   9.8398280893782136E-002  -1.7330604449762102E-002  0.13545984167766886     
 	2023	03	23	17:24:36	   168.39	  276.987	    8.0014	   629.930	   0.0013	   0.00065	    0.0049	     4  	    3  	   620.335	    1.5467	   276.790	    0.3800	    0.0041	    0.0157	     0.098	    0.0740


# file for irun =  8: ./R1132E_R1234yf/R1132E_R1234yf_2303l.txt                                       
# pulse-echo; 20230323 17:55:23                                                                                                                                                                                                                                
# R1132E/1234yf (0.23/0.77) by mass; load from vapor phase at -45C                                                                                                                                                                                             
# xxx                                                                                                                                                                                                                                                          
! scanxtime  =      .0                                                                                                                                                                                                                                         
! NTset = 14; nT =  4; nPID =  3                                                                                                                                                                                                                               
!                 T_cell   T_bath   T_room   T_paro dp/dT_max  TconvDelay TrepDelay                                                                                                                                                                            
! Tset array =   277.000  276.790  294.000    0.000   2.5000      1800.0    600.0                                                                                                                                                                              
! Tset array =   278.000  277.790  294.000    0.000   2.5000      1800.0    600.0                                                                                                                                                                              
! Tset array =   279.000  278.790  294.000    0.000   2.5000      1800.0    600.0                                                                                                                                                                              
! Tset array =   280.000  279.800  294.000    0.000   2.5000      1800.0    600.0                                                                                                                                                                              
! Tset array =   281.000  280.800  294.000    0.000   2.5000      1800.0    600.0                                                                                                                                                                              
! Tset array =   282.000  281.800  294.000    0.000   2.5000      1800.0    600.0                                                                                                                                                                              
! Tset array =   283.000  282.800  294.000    0.000   2.5000      1800.0    600.0                                                                                                                                                                              
! Tset array =   284.000  283.800  294.000    0.000   2.5000      1800.0    600.0                                                                                                                                                                              
! Tset array =   285.000  284.800  294.000    0.000   2.5000      1800.0    600.0                                                                                                                                                                              
! Tset array =   286.000  285.800  294.000    0.000   2.5000      1800.0    600.0                                                                                                                                                                              
! Tset array =   286.000  285.800  294.000    0.000   2.5000      1800.0    600.0                                                                                                                                                                              
!   Pset     =    9  continoue isochore or drop pressure and start next run if p near 8 MPa                                                                                                                                                                    
! Tset array =   287.000  286.800  294.000    0.000   2.5000      1800.0    600.0                                                                                                                                                                              
!   Pset     =    9  continoue isochore or drop pressure and start next run if p near 8 MPa                                                                                                                                                                    
! Tset array =   288.000  287.800  294.000    0.000   2.5000      1800.0    600.0                                                                                                                                                                              
!   Pset     =    9  continoue isochore or drop pressure and start next run if p near 8 MPa                                                                                                                                                                    
! Tset array =   289.000  288.800  294.000    0.000   2.5000      1800.0    600.0                                                                                                                                                                              
!   Pset     =    9  continoue isochore or drop pressure and start next run if p near 8 MPa                                                                                                                                                                    
! Terrmax:         0.2000   0.0200   9.9990 999.0000                                                                                                                                                                                                           
! Tsigmax:         0.0200   0.0200   1.0000  99.0000                                                                                                                                                                                                           
! PID_to_T:           1         2         3                                                                                                                                                                                                                    
!   SSheat   =      0.000     0.000     0.000                                                                                                                                                                                                                  
!   SSheat   =      0.000     0.000     0.000                                                                                                                                                                                                                  
!   SSheat   =      0.000     0.000     0.000                                                                                                                                                                                                                  
!   SSheat   =      0.000     0.000     0.000                                                                                                                                                                                                                  
!   SSheat   =      0.000     0.000     0.000                                                                                                                                                                                                                  
!   SSheat   =      0.000     0.000     0.000                                                                                                                                                                                                                  
!   SSheat   =      0.000     0.000     0.000                                                                                                                                                                                                                  
!   SSheat   =      0.000     0.000     0.000                                                                                                                                                                                                                  
!   SSheat   =      0.000     0.000     0.000                                                                                                                                                                                                                  
!   SSheat   =      0.000     0.000     0.000                                                                                                                                                                                                                  
!   SSheat   =      0.000     0.000     0.000                                                                                                                                                                                                                  
!   SSheat   =      0.000     0.000     0.000                                                                                                                                                                                                                  
!   SSheat   =      0.000     0.000     0.000                                                                                                                                                                                                                  
!   SSheat   =      0.000     0.000     0.000                                                                                                                                                                                                                  
! IQratio(j):         1         2         3                                                                                                                                                                                                                    
! Qratio =          0.000     0.000     0.000                                                                                                                                                                                                                  
! Qratio =          0.000     0.000     0.000                                                                                                                                                                                                                  
! Qratio =          0.000     0.000     0.000                                                                                                                                                                                                                  
! Qratio =          0.000     0.000     0.000                                                                                                                                                                                                                  
! Qratio =          0.000     0.000     0.000                                                                                                                                                                                                                  
! Qratio =          0.000     0.000     0.000                                                                                                                                                                                                                  
! Qratio =          0.000     0.000     0.000                                                                                                                                                                                                                  
! Qratio =          0.000     0.000     0.000                                                                                                                                                                                                                  
! Qratio =          0.000     0.000     0.000                                                                                                                                                                                                                  
! Qratio =          0.000     0.000     0.000                                                                                                                                                                                                                  
! Qratio =          0.000     0.000     0.000                                                                                                                                                                                                                  
! Qratio =          0.000     0.000     0.000                                                                                                                                                                                                                  
! Qratio =          0.000     0.000     0.000                                                                                                                                                                                                                  
! Qratio =          0.000     0.000     0.000                                                                                                                                                                                                                  
! pulse:     8000000.0       2.500          10      10.000  fpulse/Hz, Vpp, Ncycles, burst_int/ms                                                                                                                                                              
# NPread, MainP =   1    1                                                                                                                                                                                                                                     
# Pbaro =           1                                                                                                                                                                                                                                          
# Tcell, Tbaro =    1    3                                                                                                                                                                                                                                     
# ID_pressure =         131549                                                                                                                                                                                                                                 
# ID_temps    =     162CE_1573   Hart_7341   T100_room      paro_1                                                                                                                                                                                             
# ID_Rstd     =   Tin_22212/03                                                                                                                                                                                                                                 
# echox true                                                                                                                                                                                                                                                   
# echoy true                                                                                                                                                                                                                                                   
! about to initialize F700                                                                                                                                                                                                                                     
! about to initialize DSO                                                                                                                                                                                                                                      
! about to initialize AWG                                                                                                                                                                                                                                      
! about to initialize Keithley 2002                                                                                                                                                                                                                            
! about to initialize HP_3458A                                                                                                                                                                                                                                 
! skip initialization of HP power supplies [PID disabled]                                                                                                                                                                                                      
! initialization complete                                                                                                                                                                                                                                      

 uw,dwdT*uT,dwdp*up   8.8385135419605007E-002  -1.9614536064340098E-002  0.17165932020243896     
 	2023	03	23	18:40:33	   169.66	  276.988	    1.3227	   565.828	   0.0009	   0.00048	    0.0030	     4  	    3  	   555.646	    1.8324	   276.790	   -0.9820	    0.0040	    0.0157	     0.088	    0.0845
 uw,dwdT*uT,dwdp*up   8.8384986042732233E-002  -2.0921367154199975E-002  0.17161823219128050     
 	2023	03	23	18:50:34	   169.82	  276.987	    1.3219	   565.827	   0.0018	   0.00032	    0.0013	     4  	    3  	   555.638	    1.8337	   276.790	   -0.2807	    0.0043	    0.0157	     0.088	    0.0846
 uw,dwdT*uT,dwdp*up   8.8386403292740320E-002  -1.9243496204804481E-002  0.17164713751560348     
 	2023	03	23	19:00:34	   169.99	  276.987	    1.3231	   565.836	   0.0005	   0.00046	    0.0045	     4  	    3  	   555.655	    1.8323	   276.790	    1.4597	    0.0039	    0.0157	     0.088	    0.0845
 uw,dwdT*uT,dwdp*up   8.8385486266863045E-002  -2.0849427952419713E-002  0.17170856752022307     
 	2023	03	23	19:11:04	   170.17	  276.989	    1.3221	   565.830	   0.0017	   0.00059	    0.0021	     4  	    3  	   555.631	    1.8357	   276.790	    0.7482	    0.0043	    0.0157	     0.088	    0.0846

 uw,dwdT*uT,dwdp*up   8.8645883506190348E-002  -2.0611862193613356E-002  0.16938966641178649     
 	2023	03	23	20:00:05	   170.98	  277.990	    1.9349	   567.497	   0.0018	   0.00061	    0.0044	     4  	    3  	   557.451	    1.8021	   277.790	   -0.5260	    0.0043	    0.0157	     0.089	    0.0834
 uw,dwdT*uT,dwdp*up   8.8646130065639275E-002  -1.9187456093971104E-002  0.16932518563888938     
 	2023	03	23	20:10:05	   171.15	  277.990	    1.9353	   567.499	   0.0008	   0.00044	    0.0102	     4  	    3  	   557.459	    1.8010	   277.790	    0.1608	    0.0040	    0.0157	     0.089	    0.0834
 uw,dwdT*uT,dwdp*up   8.8646838225578159E-002  -2.0701744739497763E-002  0.16935772802048624     
 	2023	03	23	20:20:05	   171.32	  277.989	    1.9353	   567.503	   0.0018	   0.00054	    0.0043	     4  	    3  	   557.461	    1.8014	   277.790	   -0.0695	    0.0043	    0.0157	     0.089	    0.0834
 uw,dwdT*uT,dwdp*up   8.8646120166463130E-002  -2.1212858448699041E-002  0.16930956682142398     
 	2023	03	23	20:30:05	   171.48	  277.990	    1.9350	   567.499	   0.0020	   0.00038	    0.0037	     4  	    3  	   557.456	    1.8015	   277.790	   -0.4437	    0.0044	    0.0157	     0.089	    0.0834

 uw,dwdT*uT,dwdp*up   8.8906821732449542E-002  -2.0259718397938362E-002  0.16716177663808607     
 	2023	03	23	21:18:36	   172.29	  278.997	    2.5505	   569.168	   0.0017	   0.00070	    0.0029	     4  	    3  	   559.261	    1.7714	   278.790	   -0.4753	    0.0043	    0.0157	     0.089	    0.0823
 uw,dwdT*uT,dwdp*up   8.8906699828367602E-002  -1.9473245588387787E-002  0.16730597064492733     
 	2023	03	23	21:28:36	   172.46	  278.994	    2.5499	   569.167	   0.0013	   0.00096	    0.0078	     4  	    3  	   559.271	    1.7695	   278.790	   -0.3375	    0.0041	    0.0157	     0.089	    0.0823
 uw,dwdT*uT,dwdp*up   8.8908892638540876E-002  -1.9333134651499849E-002  0.16702533716026322     
 	2023	03	23	21:38:36	   172.62	  278.997	    2.5511	   569.181	   0.0012	   0.00032	    0.0006	     4  	    3  	   559.269	    1.7723	   278.790	   -0.0142	    0.0041	    0.0157	     0.089	    0.0822
 uw,dwdT*uT,dwdp*up   8.8907399030866419E-002  -1.9098924554060027E-002  0.16713304335801243     
 	2023	03	23	21:48:36	   172.79	  278.998	    2.5498	   569.171	   0.0010	   0.00062	    0.0018	     4  	    3  	   559.247	    1.7745	   278.793	   -0.4555	    0.0040	    0.0157	     0.089	    0.0823

 uw,dwdT*uT,dwdp*up   8.9169546950560688E-002  -1.9083267176241599E-002  0.16508983122588963     
 	2023	03	23	22:36:36	   173.59	  280.005	    3.1677	   570.850	   0.0012	   0.00095	    0.0024	     4  	    3  	   561.069	    1.7433	   279.805	   -0.0547	    0.0041	    0.0157	     0.089	    0.0812
 uw,dwdT*uT,dwdp*up   8.9169867230644628E-002  -1.9421916912864802E-002  0.16496214737512804     
 	2023	03	23	22:46:37	   173.76	  280.004	    3.1669	   570.852	   0.0015	   0.00072	    0.0029	     4  	    3  	   561.063	    1.7447	   279.800	    0.9637	    0.0042	    0.0157	     0.089	    0.0812
 uw,dwdT*uT,dwdp*up   8.9169547910972938E-002  -2.0424282236063452E-002  0.16494070670313934     
 	2023	03	23	22:56:36	   173.92	  280.003	    3.1672	   570.850	   0.0020	   0.00068	    0.0078	     4  	    3  	   561.071	    1.7428	   279.800	   -0.3583	    0.0044	    0.0157	     0.089	    0.0812
 uw,dwdT*uT,dwdp*up   8.9169235091720422E-002  -1.9882049594462273E-002  0.16487870890431436     
 	2023	03	23	23:06:36	   174.09	  280.004	    3.1656	   570.848	   0.0017	   0.00050	    0.0021	     4  	    3  	   561.051	    1.7461	   279.800	    0.0645	    0.0043	    0.0157	     0.089	    0.0812

 uw,dwdT*uT,dwdp*up   8.9426068480819271E-002  -1.8794205750411762E-002  0.16280499922991618     
 	2023	03	23	23:54:36	   174.89	  281.013	    3.7802	   572.492	   0.0012	   0.00066	    0.0035	     4  	    3  	   562.813	    1.7197	   280.800	    0.5845	    0.0041	    0.0157	     0.089	    0.0801
 uw,dwdT*uT,dwdp*up   8.9429155948422157E-002  -1.9360587175496741E-002  0.16278127977001614     
 	2023	03	24	00:04:36	   175.06	  281.011	    3.7831	   572.512	   0.0016	   0.00065	    0.0026	     4  	    3  	   562.851	    1.7164	   280.800	    0.5537	    0.0042	    0.0157	     0.089	    0.0801
 uw,dwdT*uT,dwdp*up   8.9430693699544941E-002  -1.8262184331679560E-002  0.16273663970853464     
 	2023	03	24	00:14:37	   175.22	  281.012	    3.7840	   572.521	   0.0008	   0.00055	    0.0064	     4  	    3  	   562.856	    1.7172	   280.798	    0.0058	    0.0040	    0.0157	     0.089	    0.0801
 uw,dwdT*uT,dwdp*up   8.9432018626229584E-002  -1.8652650107841950E-002  0.16267399637475904     
 	2023	03	24	00:24:36	   175.39	  281.013	    3.7856	   572.530	   0.0011	   0.00037	    0.0011	     4  	    3  	   562.868	    1.7165	   280.800	    0.1912	    0.0041	    0.0157	     0.089	    0.0801

 uw,dwdT*uT,dwdp*up   8.9686303301749717E-002  -1.8103461095205529E-002  0.16064425029411425     
 	2023	03	24	01:12:07	   176.18	  282.012	    4.3953	   574.158	   0.0009	   0.00049	    0.0022	     4  	    3  	   564.615	    1.6902	   281.800	    0.3802	    0.0040	    0.0157	     0.090	    0.0791
 uw,dwdT*uT,dwdp*up   8.9689580931892068E-002  -1.7849378365077769E-002  0.16058523532924496     
 	2023	03	24	01:22:06	   176.35	  282.014	    4.3992	   574.179	   0.0006	   0.00035	    0.0011	     4  	    3  	   564.644	    1.6885	   281.800	    0.1993	    0.0039	    0.0157	     0.090	    0.0790
 uw,dwdT*uT,dwdp*up   8.9688828326933312E-002  -1.8373639597742158E-002  0.16065155559338834     
 	2023	03	24	01:32:06	   176.52	  282.013	    4.3978	   574.174	   0.0011	   0.00056	    0.0043	     4  	    3  	   564.636	    1.6893	   281.800	   -0.0753	    0.0041	    0.0157	     0.090	    0.0791
 uw,dwdT*uT,dwdp*up   8.9688502203911821E-002  -1.8048971001086180E-002  0.16063482215043021     
 	2023	03	24	01:42:07	   176.68	  282.013	    4.3960	   574.172	   0.0008	   0.00047	    0.0070	     4  	    3  	   564.616	    1.6925	   281.800	    0.0007	    0.0040	    0.0157	     0.090	    0.0791

 uw,dwdT*uT,dwdp*up   8.9941294226865670E-002  -1.7827834881388449E-002  0.15857017840847687     
 	2023	03	24	02:29:36	   177.47	  283.009	    5.0066	   575.790	   0.0009	   0.00029	    0.0018	     4  	    3  	   566.373	    1.6628	   282.800	    0.1265	    0.0040	    0.0157	     0.090	    0.0781
 uw,dwdT*uT,dwdp*up   8.9942095920775025E-002  -1.7612619595359588E-002  0.15863195852586542     
 	2023	03	24	02:39:36	   177.64	  283.010	    5.0077	   575.795	   0.0006	   0.00054	    0.0056	     4  	    3  	   566.379	    1.6625	   282.800	   -0.0140	    0.0040	    0.0157	     0.090	    0.0781
 uw,dwdT*uT,dwdp*up   8.9943352622067207E-002  -1.9043553077120998E-002  0.15878566304833561     
 	2023	03	24	02:49:36	   177.81	  283.009	    5.0087	   575.803	   0.0017	   0.00089	    0.0048	     4  	    3  	   566.393	    1.6615	   282.800	    0.0028	    0.0043	    0.0157	     0.090	    0.0782
 uw,dwdT*uT,dwdp*up   8.9941759204520688E-002  -1.7703883388597894E-002  0.15899433350343001     
 	2023	03	24	02:59:36	   177.97	  283.010	    5.0064	   575.793	   0.0007	   0.00118	    0.0050	     4  	    3  	   566.368	    1.6642	   282.800	   -0.3988	    0.0040	    0.0157	     0.090	    0.0782

 uw,dwdT*uT,dwdp*up   9.0195903317936726E-002  -1.7375814672188857E-002  0.15668716750957284     
 	2023	03	24	03:47:06	   178.77	  284.006	    5.6178	   577.420	   0.0006	   0.00059	    0.0030	     4  	    3  	   568.115	    1.6380	   283.798	    0.1795	    0.0040	    0.0157	     0.090	    0.0771
 uw,dwdT*uT,dwdp*up   9.0194791953862860E-002  -1.9022859523856583E-002  0.15673584565233617     
 	2023	03	24	03:57:06	   178.93	  284.009	    5.6168	   577.413	   0.0019	   0.00069	    0.0015	     4  	    3  	   568.096	    1.6401	   283.800	    0.0653	    0.0043	    0.0157	     0.090	    0.0772
 uw,dwdT*uT,dwdp*up   9.0195935759799645E-002  -1.7277305591969702E-002  0.15662527390310818     
 	2023	03	24	04:07:07	   179.10	  284.007	    5.6183	   577.420	   0.0005	   0.00040	    0.0028	     4  	    3  	   568.120	    1.6371	   283.800	    0.0852	    0.0039	    0.0157	     0.090	    0.0771
 uw,dwdT*uT,dwdp*up   9.0193040052568368E-002  -1.7775480133379012E-002  0.15660003918594961     
 	2023	03	24	04:17:06	   179.27	  284.007	    5.6152	   577.402	   0.0011	   0.00015	    0.0008	     4  	    3  	   568.085	    1.6401	   283.798	   -0.0270	    0.0040	    0.0157	     0.090	    0.0771

 uw,dwdT*uT,dwdp*up   9.0446296369421850E-002  -1.6961841053472544E-002  0.15473618924193361     
 	2023	03	24	05:04:07	   180.05	  285.005	    6.2287	   579.023	   0.0003	   0.00048	    0.0035	     4  	    3  	   569.836	    1.6122	   284.800	   -0.2702	    0.0039	    0.0157	     0.090	    0.0762
 uw,dwdT*uT,dwdp*up   9.0446150996134872E-002  -1.7161511758394102E-002  0.15469940496360399     
 	2023	03	24	05:14:06	   180.22	  285.005	    6.2284	   579.022	   0.0007	   0.00033	    0.0019	     4  	    3  	   569.833	    1.6126	   284.800	   -0.0307	    0.0040	    0.0157	     0.090	    0.0762
 uw,dwdT*uT,dwdp*up   9.0447837624402130E-002  -1.7735625918331072E-002  0.15476241334667201     
 	2023	03	24	05:24:07	   180.38	  285.005	    6.2294	   579.033	   0.0012	   0.00057	    0.0040	     4  	    3  	   569.842	    1.6129	   284.800	    0.3107	    0.0041	    0.0157	     0.090	    0.0762
 uw,dwdT*uT,dwdp*up   9.0447199845575560E-002  -1.6926056599359134E-002  0.15470535515749301     
 	2023	03	24	05:34:06	   180.55	  285.006	    6.2274	   579.029	   0.0002	   0.00032	    0.0028	     4  	    3  	   569.820	    1.6161	   284.800	   -0.1810	    0.0039	    0.0157	     0.090	    0.0762

 uw,dwdT*uT,dwdp*up   9.0698573040511002E-002  -1.6837309927580136E-002  0.15282595470310528     
 	2023	03	24	06:21:07	   181.33	  286.009	    6.8417	   580.638	   0.0006	   0.00030	    0.0014	     4  	    3  	   571.546	    1.5908	   285.800	   -0.2290	    0.0039	    0.0157	     0.091	    0.0753
 uw,dwdT*uT,dwdp*up   9.0698566227965044E-002  -1.7395969663236283E-002  0.15282225484035056     
 	2023	03	24	06:31:06	   181.50	  286.008	    6.8417	   580.638	   0.0012	   0.00030	    0.0027	     4  	    3  	   571.552	    1.5898	   285.800	   -0.0362	    0.0041	    0.0157	     0.091	    0.0753
 uw,dwdT*uT,dwdp*up   9.0698385906793022E-002  -2.1258766651632868E-002  0.15286479229628119     
 	2023	03	24	06:41:06	   181.67	  286.008	    6.8417	   580.637	   0.0031	   0.00047	    0.0023	     4  	    3  	   571.551	    1.5898	   285.800	   -0.4430	    0.0050	    0.0157	     0.091	    0.0754
 uw,dwdT*uT,dwdp*up   9.0699767204729886E-002  -1.7563896062724398E-002  0.15279208261639110     
 	2023	03	24	06:51:06	   181.83	  286.008	    6.8427	   580.646	   0.0013	   0.00007	    0.0047	     4  	    3  	   571.558	    1.5899	   285.798	    0.0955	    0.0041	    0.0157	     0.091	    0.0753

 uw,dwdT*uT,dwdp*up   9.0695300368367759E-002  -1.7599605720126092E-002  0.15285633521529862     
 	2023	03	24	07:40:36	   182.66	  286.009	    6.8383	   580.617	   0.0013	   0.00036	    0.0028	     4  	    3  	   571.512	    1.5932	   285.800	   -0.0255	    0.0041	    0.0157	     0.091	    0.0753
 uw,dwdT*uT,dwdp*up   9.0697781058782498E-002  -1.7438927032529014E-002  0.15331238714130022     
 	2023	03	24	07:50:37	   182.82	  286.008	    6.8398	   580.633	   0.0012	   0.00128	    0.0064	     4  	    3  	   571.532	    1.5924	   285.800	    0.3812	    0.0041	    0.0157	     0.091	    0.0754
 uw,dwdT*uT,dwdp*up   9.0697145944778068E-002  -1.6684399363675415E-002  0.15290965878881715     
 	2023	03	24	08:00:36	   182.99	  286.010	    6.8399	   580.629	   0.0002	   0.00057	    0.0011	     4  	    3  	   571.526	    1.5928	   285.800	    0.0748	    0.0039	    0.0157	     0.091	    0.0753
 uw,dwdT*uT,dwdp*up   9.0694215027649516E-002  -2.0539116437443227E-002  0.15335052831307983     
 	2023	03	24	08:10:36	   183.16	  286.010	    6.8376	   580.610	   0.0028	   0.00131	    0.0048	     4  	    3  	   571.504	    1.5933	   285.798	   -0.3570	    0.0048	    0.0157	     0.091	    0.0755

 uw,dwdT*uT,dwdp*up   9.0945129980130712E-002  -1.6995917291591996E-002  0.15102974441342962     
 	2023	03	24	08:57:36	   183.94	  287.018	    7.4554	   582.217	   0.0010	   0.00040	    0.0011	     4  	    3  	   573.231	    1.5675	   286.800	    0.5840	    0.0040	    0.0157	     0.091	    0.0744
 uw,dwdT*uT,dwdp*up   9.0945338030122364E-002  -1.7785121766012612E-002  0.15102944398314336     
 	2023	03	24	09:07:37	   184.11	  287.017	    7.4555	   582.218	   0.0016	   0.00040	    0.0034	     4  	    3  	   573.234	    1.5673	   286.800	   -0.0112	    0.0042	    0.0157	     0.091	    0.0745
 uw,dwdT*uT,dwdp*up   9.0947185914087791E-002  -1.7149956628085515E-002  0.15102524847167140     
 	2023	03	24	09:17:37	   184.28	  287.018	    7.4566	   582.230	   0.0012	   0.00040	    0.0009	     4  	    3  	   573.241	    1.5681	   286.800	    0.1897	    0.0041	    0.0157	     0.091	    0.0744
 uw,dwdT*uT,dwdp*up   9.0950966873003691E-002  -1.7252585208183121E-002  0.15116886154553122     
 	2023	03	24	09:27:36	   184.44	  287.017	    7.4601	   582.254	   0.0013	   0.00083	    0.0074	     4  	    3  	   573.280	    1.5654	   286.800	    0.2112	    0.0041	    0.0157	     0.091	    0.0745

 uw,dwdT*uT,dwdp*up   9.1200626192291426E-002  -1.7168845965647498E-002  0.14925109285711777     
 	2023	03	24	10:36:06	   185.58	  288.010	    8.0698	   583.852	   0.0014	   0.00047	    0.0034	     4  	    3  	   574.980	    1.5430	   287.800	    0.1335	    0.0041	    0.0157	     0.091	    0.0736
 uw,dwdT*uT,dwdp*up   9.1201804571574355E-002  -1.6716526239672971E-002  0.14923936921401898     
 	2023	03	24	10:46:06	   185.75	  288.010	    8.0713	   583.860	   0.0010	   0.00046	    0.0035	     4  	    3  	   574.994	    1.5419	   287.800	   -0.0920	    0.0040	    0.0157	     0.091	    0.0736
 uw,dwdT*uT,dwdp*up   9.1202645630266532E-002  -1.8626246125812183E-002  0.14920629844164618     
 	2023	03	24	10:56:06	   185.92	  288.011	    8.0714	   583.865	   0.0022	   0.00031	    0.0047	     4  	    3  	   574.991	    1.5433	   287.800	    0.1217	    0.0045	    0.0157	     0.091	    0.0736
 uw,dwdT*uT,dwdp*up   9.1204401748905331E-002  -1.6664276957587869E-002  0.14920002833529372     
 	2023	03	24	11:06:06	   186.08	  288.010	    8.0717	   583.876	   0.0010	   0.00030	    0.0019	     4  	    3  	   575.001	    1.5436	   287.800	   -0.0398	    0.0040	    0.0157	     0.091	    0.0736


# file for irun =  9: ./R1132E_R1234yf/R1132E_R1234yf_2303m.txt                                       
# pulse-echo; 20230324 11:11:16                                                                                                                                                                                                                                
# R1132E/1234yf (0.23/0.77) by mass; load from vapor phase at -45C                                                                                                                                                                                             
# xxx                                                                                                                                                                                                                                                          
! scanxtime  =      .0                                                                                                                                                                                                                                         
! NTset = 14; nT =  4; nPID =  3                                                                                                                                                                                                                               
!                 T_cell   T_bath   T_room   T_paro dp/dT_max  TconvDelay TrepDelay                                                                                                                                                                            
! Tset array =   288.000  287.800  294.000    0.000   2.5000      1800.0    600.0                                                                                                                                                                              
!   Pset     =    9  continoue isochore or drop pressure and start next run if p near 8 MPa                                                                                                                                                                    
! Tset array =   289.000  288.800  294.000    0.000   2.5000      1800.0    600.0                                                                                                                                                                              
! Tset array =   290.000  289.780  294.000    0.000   2.0000      1800.0    600.0                                                                                                                                                                              
! Tset array =   291.000  290.780  294.000    0.000   2.0000      1800.0    600.0                                                                                                                                                                              
! Tset array =   292.000  291.780  294.000    0.000   2.0000      1800.0    600.0                                                                                                                                                                              
! Tset array =   293.000  292.780  294.000    0.000   2.0000      1800.0    600.0                                                                                                                                                                              
! Tset array =   294.000  293.780  294.000    0.000   2.0000      1800.0    600.0                                                                                                                                                                              
! Tset array =   295.000  294.780  294.000    0.000   2.0000      1800.0    600.0                                                                                                                                                                              
! Tset array =   296.000  295.780  294.000    0.000   2.0000      1800.0    600.0                                                                                                                                                                              
! Tset array =   297.000  296.780  294.000    0.000   2.0000      1800.0    600.0                                                                                                                                                                              
!   Pset     =    9  continoue isochore or drop pressure and start next run if p near 8 MPa                                                                                                                                                                    
! Tset array =   298.000  297.780  294.000    0.000   2.0000      1800.0    600.0                                                                                                                                                                              
!   Pset     =    9  continoue isochore or drop pressure and start next run if p near 8 MPa                                                                                                                                                                    
! Tset array =   299.000  298.780  294.000    0.000   2.0000      1800.0    600.0                                                                                                                                                                              
!   Pset     =    9  continoue isochore or drop pressure and start next run if p near 8 MPa                                                                                                                                                                    
! Tset array =   300.000  299.780  294.000    0.000   2.0000      1800.0    600.0                                                                                                                                                                              
!   Pset     =    9  continoue isochore or drop pressure and start next run if p near 8 MPa                                                                                                                                                                    
! Tset array =   301.000  300.780  294.000    0.000   2.0000      1800.0    600.0                                                                                                                                                                              
!   Pset     =    9  continoue isochore or drop pressure and start next run if p near 8 MPa                                                                                                                                                                    
! Terrmax:         0.2000   0.0200   9.9990 999.0000                                                                                                                                                                                                           
! Tsigmax:         0.0200   0.0200   1.0000  99.0000                                                                                                                                                                                                           
! PID_to_T:           1         2         3                                                                                                                                                                                                                    
!   SSheat   =      0.000     0.000     0.000                                                                                                                                                                                                                  
!   SSheat   =      0.000     0.000     0.000                                                                                                                                                                                                                  
!   SSheat   =      0.000     0.000     0.000                                                                                                                                                                                                                  
!   SSheat   =      0.000     0.000     0.000                                                                                                                                                                                                                  
!   SSheat   =      0.000     0.000     0.000                                                                                                                                                                                                                  
!   SSheat   =      0.000     0.000     0.000                                                                                                                                                                                                                  
!   SSheat   =      0.000     0.000     0.000                                                                                                                                                                                                                  
!   SSheat   =      0.000     0.000     0.000                                                                                                                                                                                                                  
!   SSheat   =      0.000     0.000     0.000                                                                                                                                                                                                                  
!   SSheat   =      0.000     0.000     0.000                                                                                                                                                                                                                  
!   SSheat   =      0.000     0.000     0.000                                                                                                                                                                                                                  
!   SSheat   =      0.000     0.000     0.000                                                                                                                                                                                                                  
!   SSheat   =      0.000     0.000     0.000                                                                                                                                                                                                                  
!   SSheat   =      0.000     0.000     0.000                                                                                                                                                                                                                  
! IQratio(j):         1         2         3                                                                                                                                                                                                                    
! Qratio =          0.000     0.000     0.000                                                                                                                                                                                                                  
! Qratio =          0.000     0.000     0.000                                                                                                                                                                                                                  
! Qratio =          0.000     0.000     0.000                                                                                                                                                                                                                  
! Qratio =          0.000     0.000     0.000                                                                                                                                                                                                                  
! Qratio =          0.000     0.000     0.000                                                                                                                                                                                                                  
! Qratio =          0.000     0.000     0.000                                                                                                                                                                                                                  
! Qratio =          0.000     0.000     0.000                                                                                                                                                                                                                  
! Qratio =          0.000     0.000     0.000                                                                                                                                                                                                                  
! Qratio =          0.000     0.000     0.000                                                                                                                                                                                                                  
! Qratio =          0.000     0.000     0.000                                                                                                                                                                                                                  
! Qratio =          0.000     0.000     0.000                                                                                                                                                                                                                  
! Qratio =          0.000     0.000     0.000                                                                                                                                                                                                                  
! Qratio =          0.000     0.000     0.000                                                                                                                                                                                                                  
! Qratio =          0.000     0.000     0.000                                                                                                                                                                                                                  
! pulse:     8000000.0       2.500          10      10.000  fpulse/Hz, Vpp, Ncycles, burst_int/ms                                                                                                                                                              
# NPread, MainP =   1    1                                                                                                                                                                                                                                     
# Pbaro =           1                                                                                                                                                                                                                                          
# Tcell, Tbaro =    1    3                                                                                                                                                                                                                                     
# ID_pressure =         131549                                                                                                                                                                                                                                 
# ID_temps    =     162CE_1573   Hart_7341   T100_room      paro_1                                                                                                                                                                                             
# ID_Rstd     =   Tin_22212/03                                                                                                                                                                                                                                 
# echox true                                                                                                                                                                                                                                                   
# echoy true                                                                                                                                                                                                                                                   
! about to initialize F700                                                                                                                                                                                                                                     
! about to initialize DSO                                                                                                                                                                                                                                      
! about to initialize AWG                                                                                                                                                                                                                                      
! about to initialize Keithley 2002                                                                                                                                                                                                                            
! about to initialize HP_3458A                                                                                                                                                                                                                                 
! skip initialization of HP power supplies [PID disabled]                                                                                                                                                                                                      
! initialization complete                                                                                                                                                                                                                                      

 uw,dwdT*uT,dwdp*up   7.9281674622186452E-002  -2.1482316667210916E-002  0.20214032968336557     
 	2023	03	24	12:10:04	   187.15	  288.010	    1.1244	   507.549	   0.0017	   0.00040	    0.0011	     4  	    3  	   498.600	    1.7948	   287.800	    0.0477	    0.0043	    0.0157	     0.079	    0.0931
 uw,dwdT*uT,dwdp*up   7.9280770188901603E-002  -2.2095961875456288E-002  0.20210001471734182     
 	2023	03	24	12:20:04	   187.32	  288.010	    1.1251	   507.543	   0.0020	   0.00028	    0.0023	     4  	    3  	   498.610	    1.7915	   287.800	   -0.1885	    0.0044	    0.0157	     0.079	    0.0931
 uw,dwdT*uT,dwdp*up   7.9280003909410687E-002  -2.0112377507382363E-002  0.20224554066097472     
 	2023	03	24	12:30:04	   187.48	  288.011	    1.1230	   507.538	   0.0008	   0.00061	    0.0010	     4  	    3  	   498.579	    1.7968	   287.800	   -1.1175	    0.0040	    0.0157	     0.079	    0.0931
 uw,dwdT*uT,dwdp*up   7.9279694352543631E-002  -2.0179225267430888E-002  0.20210246470391049     
 	2023	03	24	12:40:05	   187.65	  288.010	    1.1237	   507.536	   0.0008	   0.00021	    0.0017	     4  	    3  	   498.590	    1.7943	   287.798	    0.9795	    0.0040	    0.0157	     0.079	    0.0931

 uw,dwdT*uT,dwdp*up   7.8805231775442450E-002  -1.9997592883341110E-002  0.20357875176624696     
 	2023	03	24	13:30:35	   188.49	  289.019	    1.2908	   504.499	   0.0007	   0.00087	    0.0038	     4  	    3  	   495.666	    1.7819	   288.800	   -2.5030	    0.0040	    0.0157	     0.079	    0.0935
 uw,dwdT*uT,dwdp*up   7.8797574598992629E-002  -2.2395746986850065E-002  0.20346660120045992     
 	2023	03	24	13:41:35	   188.67	  289.019	    1.2857	   504.450	   0.0021	   0.00058	    0.0074	     4  	    3  	   495.596	    1.7866	   288.800	   -2.1750	    0.0044	    0.0157	     0.079	    0.0935
 uw,dwdT*uT,dwdp*up   7.8797390154328295E-002  -1.9837077667639706E-002  0.20334813566716597     
 	2023	03	24	13:51:36	   188.84	  289.020	    1.2857	   504.449	   0.0005	   0.00020	    0.0053	     4  	    3  	   495.591	    1.7874	   288.800	    1.6758	    0.0039	    0.0157	     0.079	    0.0934
 uw,dwdT*uT,dwdp*up   7.8796228352982542E-002  -2.0712738949162202E-002  0.20345981331256058     
 	2023	03	24	14:01:36	   189.01	  289.019	    1.2855	   504.441	   0.0013	   0.00056	    0.0054	     4  	    3  	   495.594	    1.7851	   288.800	    0.2897	    0.0041	    0.0157	     0.079	    0.0935

 uw,dwdT*uT,dwdp*up   7.9059806900827187E-002  -2.1564591133113535E-002  0.20046821666168896     
 	2023	03	24	14:50:36	   189.82	  290.008	    1.8037	   506.129	   0.0019	   0.00042	    0.0042	     4  	    3  	   497.337	    1.7676	   289.780	   -0.6305	    0.0044	    0.0157	     0.079	    0.0920
 uw,dwdT*uT,dwdp*up   7.9058728088123989E-002  -2.0181241268221649E-002  0.20054942846795201     
 	2023	03	24	15:00:37	   189.99	  290.007	    1.8039	   506.122	   0.0012	   0.00062	    0.0052	     4  	    3  	   497.344	    1.7649	   289.780	   -0.4440	    0.0041	    0.0157	     0.079	    0.0920
 uw,dwdT*uT,dwdp*up   7.9059149268733628E-002  -2.2718363445113361E-002  0.20055874914176000     
 	2023	03	24	15:10:36	   190.16	  290.008	    1.8050	   506.124	   0.0024	   0.00066	    0.0071	     4  	    3  	   497.355	    1.7633	   289.780	    0.5643	    0.0046	    0.0157	     0.079	    0.0921
 uw,dwdT*uT,dwdp*up   7.9059441186508816E-002  -2.2993203593164323E-002  0.20074205977738430     
 	2023	03	24	15:20:37	   190.32	  290.008	    1.8051	   506.126	   0.0025	   0.00094	    0.0048	     4  	    3  	   497.355	    1.7637	   289.780	   -0.2385	    0.0046	    0.0157	     0.079	    0.0922


# file for irun = 10: ./R1132E_R1234yf/R1132E_R1234yf_2303n.txt                                       
# pulse-echo; 20230324 15:28:46                                                                                                                                                                                                                                
# R1132E/1234yf (0.23/0.77) by mass; load from vapor phase at -45C                                                                                                                                                                                             
# xxx                                                                                                                                                                                                                                                          
! scanxtime  =      .0                                                                                                                                                                                                                                         
! NTset = 12; nT =  4; nPID =  3                                                                                                                                                                                                                               
!                 T_cell   T_bath   T_room   T_paro dp/dT_max  TconvDelay TrepDelay                                                                                                                                                                            
! Tset array =   291.000  290.780  294.000    0.000   2.0000      1800.0    600.0                                                                                                                                                                              
! Tset array =   292.000  291.780  294.000    0.000   2.0000      1800.0    600.0                                                                                                                                                                              
! Tset array =   293.000  292.780  294.000    0.000   2.0000      1800.0    600.0                                                                                                                                                                              
! Tset array =   294.000  293.780  294.000    0.000   2.0000      1800.0    600.0                                                                                                                                                                              
! Tset array =   295.000  294.780  294.000    0.000   2.0000      1800.0    600.0                                                                                                                                                                              
! Tset array =   296.000  295.780  294.000    0.000   2.0000      1800.0    600.0                                                                                                                                                                              
! Tset array =   297.000  296.780  294.000    0.000   2.0000      1800.0    600.0                                                                                                                                                                              
! Tset array =   298.000  297.780  294.000    0.000   2.0000      1800.0    600.0                                                                                                                                                                              
! Tset array =   299.000  298.780  294.000    0.000   2.0000      1800.0    600.0                                                                                                                                                                              
! Tset array =   300.000  299.780  294.000    0.000   2.0000      1800.0    600.0                                                                                                                                                                              
!   Pset     =    9  continoue isochore or drop pressure and start next run if p near 8 MPa                                                                                                                                                                    
! Tset array =   301.000  300.780  294.000    0.000   2.0000      1800.0    600.0                                                                                                                                                                              
!   Pset     =    9  continoue isochore or drop pressure and start next run if p near 8 MPa                                                                                                                                                                    
! Tset array =   302.000  301.780  294.000    0.000   2.0000      1800.0    600.0                                                                                                                                                                              
!   Pset     =    9  continoue isochore or drop pressure and start next run if p near 8 MPa                                                                                                                                                                    
! Terrmax:         0.2000   0.0200   9.9990 999.0000                                                                                                                                                                                                           
! Tsigmax:         0.0200   0.0200   1.0000  99.0000                                                                                                                                                                                                           
! PID_to_T:           1         2         3                                                                                                                                                                                                                    
!   SSheat   =      0.000     0.000     0.000                                                                                                                                                                                                                  
!   SSheat   =      0.000     0.000     0.000                                                                                                                                                                                                                  
!   SSheat   =      0.000     0.000     0.000                                                                                                                                                                                                                  
!   SSheat   =      0.000     0.000     0.000                                                                                                                                                                                                                  
!   SSheat   =      0.000     0.000     0.000                                                                                                                                                                                                                  
!   SSheat   =      0.000     0.000     0.000                                                                                                                                                                                                                  
!   SSheat   =      0.000     0.000     0.000                                                                                                                                                                                                                  
!   SSheat   =      0.000     0.000     0.000                                                                                                                                                                                                                  
!   SSheat   =      0.000     0.000     0.000                                                                                                                                                                                                                  
!   SSheat   =      0.000     0.000     0.000                                                                                                                                                                                                                  
!   SSheat   =      0.000     0.000     0.000                                                                                                                                                                                                                  
!   SSheat   =      0.000     0.000     0.000                                                                                                                                                                                                                  
! IQratio(j):         1         2         3                                                                                                                                                                                                                    
! Qratio =          0.000     0.000     0.000                                                                                                                                                                                                                  
! Qratio =          0.000     0.000     0.000                                                                                                                                                                                                                  
! Qratio =          0.000     0.000     0.000                                                                                                                                                                                                                  
! Qratio =          0.000     0.000     0.000                                                                                                                                                                                                                  
! Qratio =          0.000     0.000     0.000                                                                                                                                                                                                                  
! Qratio =          0.000     0.000     0.000                                                                                                                                                                                                                  
! Qratio =          0.000     0.000     0.000                                                                                                                                                                                                                  
! Qratio =          0.000     0.000     0.000                                                                                                                                                                                                                  
! Qratio =          0.000     0.000     0.000                                                                                                                                                                                                                  
! Qratio =          0.000     0.000     0.000                                                                                                                                                                                                                  
! Qratio =          0.000     0.000     0.000                                                                                                                                                                                                                  
! Qratio =          0.000     0.000     0.000                                                                                                                                                                                                                  
! pulse:     8000000.0       2.500          10      10.000  fpulse/Hz, Vpp, Ncycles, burst_int/ms                                                                                                                                                              
# NPread, MainP =   1    1                                                                                                                                                                                                                                     
# Pbaro =           1                                                                                                                                                                                                                                          
# Tcell, Tbaro =    1    3                                                                                                                                                                                                                                     
# ID_pressure =         131549                                                                                                                                                                                                                                 
# ID_temps    =     162CE_1573   Hart_7341   T100_room      paro_1                                                                                                                                                                                             
# ID_Rstd     =   Tin_22212/03                                                                                                                                                                                                                                 
# echox true                                                                                                                                                                                                                                                   
# echoy true                                                                                                                                                                                                                                                   
! about to initialize F700                                                                                                                                                                                                                                     
! about to initialize DSO                                                                                                                                                                                                                                      
! about to initialize AWG                                                                                                                                                                                                                                      
! about to initialize Keithley 2002                                                                                                                                                                                                                            
! about to initialize HP_3458A                                                                                                                                                                                                                                 
! skip initialization of HP power supplies [PID disabled]                                                                                                                                                                                                      
! initialization complete                                                                                                                                                                                                                                      

 uw,dwdT*uT,dwdp*up   7.9323030584138837E-002  -1.9835431381916034E-002  0.19778916327371460     
 	2023	03	24	16:09:03	   191.13	  290.990	    2.3214	   507.814	   0.0011	   0.00080	    0.0045	     4  	    3  	   499.095	    1.7469	   290.780	   -1.6202	    0.0041	    0.0157	     0.079	    0.0906
 uw,dwdT*uT,dwdp*up   7.9321217078334644E-002  -1.9416183018141714E-002  0.19766601896775046     
 	2023	03	24	16:19:04	   191.30	  290.991	    2.3200	   507.802	   0.0008	   0.00053	    0.0040	     4  	    3  	   499.072	    1.7492	   290.777	   -0.3745	    0.0040	    0.0157	     0.079	    0.0905
 uw,dwdT*uT,dwdp*up   7.9320234825626737E-002  -2.2879011929201925E-002  0.19760085053813692     
 	2023	03	24	16:29:04	   191.47	  290.990	    2.3196	   507.796	   0.0026	   0.00035	    0.0007	     4  	    3  	   499.072	    1.7480	   290.777	   -0.3570	    0.0047	    0.0157	     0.079	    0.0906
 uw,dwdT*uT,dwdp*up   7.9274861692555834E-002  -2.1106258805971796E-002  0.19755965103361031     
 	2023	03	24	16:39:04	   191.63	  290.989	    2.3211	   507.505	   0.0019	   0.00026	    0.5276	     4  	    3  	   499.098	    1.6845	   290.780	   -0.7973	    0.0043	    0.0157	     0.079	    0.0906

 uw,dwdT*uT,dwdp*up   7.9673910984337584E-002  -2.0235818017871183E-002  0.19496308194006695     
 	2023	03	24	17:49:36	   192.81	  291.991	    2.9083	   510.060	   0.0016	   0.00149	    0.0138	     4  	    3  	   501.608	    1.6850	   291.780	    2.0525	    0.0042	    0.0157	     0.080	    0.0892
 uw,dwdT*uT,dwdp*up   7.9691487946436865E-002  -1.9169868907584403E-002  0.19423704868702182     
 	2023	03	24	17:59:35	   192.97	  291.990	    2.9172	   510.172	   0.0009	   0.00079	    0.0090	     4  	    3  	   501.724	    1.6838	   291.780	    1.6763	    0.0040	    0.0157	     0.080	    0.0889
 uw,dwdT*uT,dwdp*up   7.9707295938469425E-002  -1.8956973655288770E-002  0.19425453053439590     
 	2023	03	24	18:10:05	   193.15	  291.989	    2.9263	   510.274	   0.0007	   0.00095	    0.0052	     4  	    3  	   501.838	    1.6810	   291.780	    1.6638	    0.0040	    0.0157	     0.080	    0.0889
 uw,dwdT*uT,dwdp*up   7.9717768793884786E-002  -1.9611283001487064E-002  0.19395316835137799     
 	2023	03	24	18:20:06	   193.32	  291.990	    2.9315	   510.341	   0.0013	   0.00052	    0.0042	     4  	    3  	   501.901	    1.6817	   291.780	    1.3560	    0.0041	    0.0157	     0.080	    0.0888

 uw,dwdT*uT,dwdp*up   7.9943119964408407E-002  -1.9010344217844598E-002  0.19170097381829260     
 	2023	03	24	19:07:06	   194.10	  292.988	    3.4274	   511.783	   0.0010	   0.00083	    0.0083	     4  	    3  	   503.271	    1.6915	   292.780	   -1.0170	    0.0040	    0.0157	     0.080	    0.0876
 uw,dwdT*uT,dwdp*up   7.9882865208885795E-002  -1.9686353518777268E-002  0.19216421775900544     
 	2023	03	24	19:17:07	   194.27	  292.989	    3.4201	   511.398	   0.0015	   0.00130	    0.5443	     4  	    3  	   503.177	    1.6336	   292.780	   -1.5780	    0.0042	    0.0157	     0.080	    0.0878
 uw,dwdT*uT,dwdp*up   7.9924389679514221E-002  -2.0735380685473179E-002  0.19171832570987671     
 	2023	03	24	19:27:07	   194.43	  292.989	    3.4160	   511.663	   0.0020	   0.00065	    0.0036	     4  	    3  	   503.125	    1.6970	   292.782	    0.2408	    0.0044	    0.0157	     0.080	    0.0877
 uw,dwdT*uT,dwdp*up   7.9918807103591491E-002  -2.1939110037879878E-002  0.19171395846546715     
 	2023	03	24	19:37:06	   194.60	  292.988	    3.4136	   511.628	   0.0025	   0.00061	    0.0026	     4  	    3  	   503.103	    1.6944	   292.780	   -0.6315	    0.0047	    0.0157	     0.080	    0.0877

 uw,dwdT*uT,dwdp*up   8.0173008061590972E-002  -1.8505236842178630E-002  0.18894765075442202     
 	2023	03	24	20:24:36	   195.39	  293.977	    3.9346	   513.255	   0.0008	   0.00004	    0.0052	     4  	    3  	   504.820	    1.6709	   293.780	   -0.3005	    0.0040	    0.0157	     0.080	    0.0863
 uw,dwdT*uT,dwdp*up   8.0171689522734485E-002  -1.8361263344611120E-002  0.18900919742678812     
 	2023	03	24	20:34:36	   195.56	  293.977	    3.9331	   513.247	   0.0007	   0.00035	    0.0003	     4  	    3  	   504.799	    1.6734	   293.780	   -0.0570	    0.0040	    0.0157	     0.080	    0.0863
 uw,dwdT*uT,dwdp*up   8.0169988382206125E-002  -1.9557697943447545E-002  0.18909585168445806     
 	2023	03	24	20:44:37	   195.72	  293.977	    3.9324	   513.236	   0.0016	   0.00057	    0.0041	     4  	    3  	   504.791	    1.6729	   293.780	   -0.2025	    0.0042	    0.0157	     0.080	    0.0864
 uw,dwdT*uT,dwdp*up   8.0171080551769330E-002  -1.8455714508055887E-002  0.18923696293013373     
 	2023	03	24	20:54:36	   195.89	  293.977	    3.9336	   513.243	   0.0008	   0.00085	    0.0048	     4  	    3  	   504.808	    1.6709	   293.780	    0.2012	    0.0040	    0.0157	     0.080	    0.0864

 uw,dwdT*uT,dwdp*up   8.0488898724089014E-002  -1.8296497692159030E-002  0.18657745326490224     
 	2023	03	24	21:42:37	   196.69	  294.988	    4.5067	   515.277	   0.0010	   0.00126	    0.0104	     4  	    3  	   507.029	    1.6267	   294.780	    1.3117	    0.0040	    0.0157	     0.080	    0.0851
 uw,dwdT*uT,dwdp*up   8.0501480309245921E-002  -2.0607518057877677E-002  0.18618935255285504     
 	2023	03	24	21:52:36	   196.86	  294.987	    4.5153	   515.358	   0.0023	   0.00088	    0.0075	     4  	    3  	   507.135	    1.6214	   294.777	    0.9772	    0.0045	    0.0157	     0.081	    0.0850
 uw,dwdT*uT,dwdp*up   8.0512315080612781E-002  -1.9134684316184813E-002  0.18585357471123298     
 	2023	03	24	22:02:36	   197.02	  294.987	    4.5203	   515.427	   0.0016	   0.00011	    0.0019	     4  	    3  	   507.197	    1.6227	   294.780	    0.5720	    0.0042	    0.0157	     0.081	    0.0848
 uw,dwdT*uT,dwdp*up   8.0520187457036360E-002  -2.1927051477778733E-002  0.18589878011753158     
 	2023	03	24	22:12:37	   197.19	  294.985	    4.5244	   515.478	   0.0028	   0.00049	    0.0046	     4  	    3  	   507.254	    1.6211	   294.780	    0.8965	    0.0048	    0.0157	     0.081	    0.0850

 uw,dwdT*uT,dwdp*up   8.0766221475484359E-002  -1.8321835380796948E-002  0.18350379853293622     
 	2023	03	24	23:00:36	   197.99	  295.998	    5.0768	   517.053	   0.0012	   0.00101	    0.5437	     4  	    3  	   509.198	    1.5426	   295.780	   -0.5130	    0.0041	    0.0157	     0.081	    0.0837
 uw,dwdT*uT,dwdp*up   8.0804991165922879E-002  -1.8628092876117438E-002  0.18343520674712199     
 	2023	03	24	23:10:36	   198.16	  295.999	    5.0668	   517.301	   0.0014	   0.00077	    0.0049	     4  	    3  	   509.076	    1.6157	   295.780	   -1.0633	    0.0042	    0.0157	     0.081	    0.0836
 uw,dwdT*uT,dwdp*up   8.0791913665705165E-002  -1.9009670244728466E-002  0.18431184063626696     
 	2023	03	24	23:20:36	   198.32	  295.999	    5.0580	   517.217	   0.0017	   0.00166	    0.0107	     4  	    3  	   508.973	    1.6199	   295.782	   -1.2460	    0.0042	    0.0157	     0.081	    0.0839
 uw,dwdT*uT,dwdp*up   8.0781618701897429E-002  -1.7969260465941578E-002  0.18389580422493373     
 	2023	03	24	23:30:36	   198.49	  295.998	    5.0501	   517.151	   0.0009	   0.00120	    0.0080	     4  	    3  	   508.885	    1.6244	   295.780	   -0.8880	    0.0040	    0.0157	     0.081	    0.0837

 uw,dwdT*uT,dwdp*up   8.1021515488407123E-002  -1.7904566568850026E-002  0.18118748581920088     
 	2023	03	25	00:17:06	   199.27	  296.994	    5.5681	   518.687	   0.0011	   0.00071	    0.0039	     4  	    3  	   510.489	    1.6059	   296.780	   -0.6307	    0.0041	    0.0157	     0.081	    0.0825
 uw,dwdT*uT,dwdp*up   8.1017088567652787E-002  -1.7775521228088242E-002  0.18117418156536105     
 	2023	03	25	00:27:06	   199.43	  296.994	    5.5656	   518.659	   0.0010	   0.00064	    0.0027	     4  	    3  	   510.460	    1.6062	   296.780	   -0.1698	    0.0040	    0.0157	     0.081	    0.0825
 uw,dwdT*uT,dwdp*up   8.1015438819037319E-002  -1.7529438514618644E-002  0.18137179239228374     
 	2023	03	25	00:37:06	   199.60	  296.994	    5.5645	   518.648	   0.0007	   0.00095	    0.0049	     4  	    3  	   510.444	    1.6073	   296.780	    0.1852	    0.0040	    0.0157	     0.081	    0.0825
 uw,dwdT*uT,dwdp*up   8.1013186839253210E-002  -1.8699389161663141E-002  0.18110595195550869     
 	2023	03	25	00:47:06	   199.77	  296.994	    5.5636	   518.634	   0.0017	   0.00042	    0.0024	     4  	    3  	   510.438	    1.6057	   296.782	   -0.0818	    0.0042	    0.0157	     0.081	    0.0825

 uw,dwdT*uT,dwdp*up   8.1278100843123743E-002  -1.8099544072308533E-002  0.17865969405281829     
 	2023	03	25	01:34:07	   200.55	  298.002	    6.1033	   520.330	   0.0015	   0.00043	    0.0018	     4  	    3  	   512.227	    1.5819	   297.780	    0.0930	    0.0042	    0.0157	     0.081	    0.0813
 uw,dwdT*uT,dwdp*up   8.1277748991792853E-002  -1.7941888365553632E-002  0.17859107800110957     
 	2023	03	25	01:44:06	   200.72	  298.002	    6.1043	   520.327	   0.0014	   0.00013	    0.0010	     4  	    3  	   512.239	    1.5791	   297.780	   -0.2525	    0.0041	    0.0157	     0.081	    0.0813
 uw,dwdT*uT,dwdp*up   8.1276618822544611E-002  -1.7756653558606089E-002  0.17877589237170410     
 	2023	03	25	01:54:06	   200.88	  298.002	    6.1038	   520.320	   0.0012	   0.00072	    0.0055	     4  	    3  	   512.235	    1.5784	   297.780	   -0.1477	    0.0041	    0.0157	     0.081	    0.0813
 uw,dwdT*uT,dwdp*up   8.1276042796605136E-002  -1.7757621571992586E-002  0.17869090515987460     
 	2023	03	25	02:04:06	   201.05	  298.002	    6.1020	   520.317	   0.0012	   0.00049	    0.0045	     4  	    3  	   512.214	    1.5819	   297.780	   -0.0328	    0.0041	    0.0157	     0.081	    0.0813

 uw,dwdT*uT,dwdp*up   8.1554669629002360E-002  -1.6695661078477839E-002  0.17654492177844008     
 	2023	03	25	02:51:07	   201.83	  299.003	    6.6488	   522.100	   0.0001	   0.00104	    0.0044	     4  	    3  	   514.098	    1.5566	   298.780	    0.3722	    0.0039	    0.0157	     0.082	    0.0802
 uw,dwdT*uT,dwdp*up   8.1558205773522421E-002  -1.7060872040755376E-002  0.17617407318859815     
 	2023	03	25	03:01:06	   202.00	  299.002	    6.6516	   522.123	   0.0008	   0.00035	    0.0042	     4  	    3  	   514.133	    1.5541	   298.780	    0.4015	    0.0040	    0.0157	     0.082	    0.0801
 uw,dwdT*uT,dwdp*up   8.1565576370860898E-002  -1.7044770217874362E-002  0.17626245363924190     
 	2023	03	25	03:11:06	   202.17	  299.002	    6.6566	   522.170	   0.0008	   0.00069	    0.0069	     4  	    3  	   514.192	    1.5516	   298.780	    0.5280	    0.0040	    0.0157	     0.082	    0.0801
 uw,dwdT*uT,dwdp*up   8.1577560486046766E-002  -1.7934109903902595E-002  0.17666714105549949     
 	2023	03	25	03:21:06	   202.33	  299.002	    6.6644	   522.247	   0.0015	   0.00133	    0.0099	     4  	    3  	   514.279	    1.5493	   298.780	    0.9590	    0.0042	    0.0157	     0.082	    0.0803

 uw,dwdT*uT,dwdp*up   8.1878666458905180E-002  -1.8955134188016570E-002  0.17370826758445251     
 	2023	03	25	11:06:11	   210.08	  299.985	    7.2171	   524.174	   0.0023	   0.00061	    0.0036	     4  	    3  	   516.285	    1.5281	   299.782	   -0.0075	    0.0045	    0.0157	     0.082	    0.0790
 uw,dwdT*uT,dwdp*up   8.1876046617891246E-002  -1.8141589433290358E-002  0.17411570869981696     
 	2023	03	25	11:10:06	   210.15	  299.986	    7.2161	   524.158	   0.0018	   0.00122	    0.0082	     4  	    3  	   516.270	    1.5278	   299.780	   -0.1510	    0.0043	    0.0157	     0.082	    0.0791
 uw,dwdT*uT,dwdp*up   8.1851319331386993E-002  -1.8738567969026926E-002  0.17501734301673574     
 	2023	03	25	11:34:37	   210.56	  299.985	    7.1967	   523.999	   0.0021	   0.00191	    0.0069	     4  	    3  	   516.060	    1.5384	   299.780	   -1.0240	    0.0045	    0.0158	     0.082	    0.0794
 uw,dwdT*uT,dwdp*up   8.1837330835281746E-002  -1.7601850722338473E-002  0.17417747488337415     
 	2023	03	25	11:44:36	   210.72	  299.986	    7.1848	   523.910	   0.0015	   0.00100	    0.0085	     4  	    3  	   515.925	    1.5477	   299.777	   -0.6435	    0.0042	    0.0157	     0.082	    0.0791
 uw,dwdT*uT,dwdp*up   8.1825960518017785E-002  -1.9962464721554173E-002  0.17439502120164727     
 	2023	03	25	11:54:37	   210.89	  299.986	    7.1772	   523.837	   0.0027	   0.00120	    0.0106	     4  	    3  	   515.840	    1.5503	   299.780	   -0.5345	    0.0047	    0.0157	     0.082	    0.0793
 uw,dwdT*uT,dwdp*up   8.1814701467031264E-002  -2.1683459376082508E-002  0.17412927610594456     
 	2023	03	25	12:04:37	   211.06	  299.985	    7.1693	   523.765	   0.0034	   0.00072	    0.0059	     4  	    3  	   515.754	    1.5532	   299.782	   -0.3360	    0.0052	    0.0157	     0.082	    0.0793


# file for irun = 11: ./R1132E_R1234yf/R1132E_R1234yf_2303o.txt                                       
# pulse-echo; 20230325 12:13:51                                                                                                                                                                                                                                
# R1132E/1234yf (0.23/0.77) by mass; load from vapor phase at -45C                                                                                                                                                                                             
# xxx                                                                                                                                                                                                                                                          
! scanxtime  =      .0                                                                                                                                                                                                                                         
! NTset = 17; nT =  4; nPID =  3                                                                                                                                                                                                                               
!                 T_cell   T_bath   T_room   T_paro dp/dT_max  TconvDelay TrepDelay                                                                                                                                                                            
! Tset array =   301.000  300.800  294.000    0.000   2.0000      1800.0    600.0                                                                                                                                                                              
! Tset array =   300.000  299.800  294.000    0.000   2.0000      1800.0    600.0                                                                                                                                                                              
!   Pset     =    9  drop pressure to 1.5 MPa and continue                                                                                                                                                                                                     
! Tset array =   301.000  300.800  294.000    0.000   2.0000      1800.0    600.0                                                                                                                                                                              
! Tset array =   302.000  301.800  294.000    0.000   2.0000      1800.0    600.0                                                                                                                                                                              
! Tset array =   303.000  302.800  294.000    0.000   2.0000      1800.0    600.0                                                                                                                                                                              
! Tset array =   304.000  303.800  294.000    0.000   2.0000      1800.0    600.0                                                                                                                                                                              
! Tset array =   305.000  304.800  294.000    0.000   2.0000      1800.0    600.0                                                                                                                                                                              
! Tset array =   306.000  305.800  294.000    0.000   2.0000      1800.0    600.0                                                                                                                                                                              
! Tset array =   307.000  306.800  294.000    0.000   2.0000      1800.0    600.0                                                                                                                                                                              
! Tset array =   308.000  307.800  294.000    0.000   2.0000      1800.0    600.0                                                                                                                                                                              
! Tset array =   309.000  308.800  294.000    0.000   2.0000      1800.0    600.0                                                                                                                                                                              
! Tset array =   310.000  309.800  294.000    0.000   2.0000      1800.0    600.0                                                                                                                                                                              
! Tset array =   311.000  310.800  294.000    0.000   2.0000      1800.0    600.0                                                                                                                                                                              
! Tset array =   312.000  311.800  294.000    0.000   2.0000      1800.0    600.0                                                                                                                                                                              
! Tset array =   313.000  312.800  294.000    0.000   2.0000      1800.0    600.0                                                                                                                                                                              
!   Pset     =    9  continoue isochore or drop pressure and start next run if p near 8 MPa                                                                                                                                                                    
! Tset array =   314.000  313.800  294.000    0.000   2.0000      1800.0    600.0                                                                                                                                                                              
!   Pset     =    9  continoue isochore or drop pressure and start next run if p near 8 MPa                                                                                                                                                                    
! Tset array =   315.000  314.800  294.000    0.000   2.0000      1800.0    600.0                                                                                                                                                                              
!   Pset     =    9  continoue isochore or drop pressure and start next run if p near 8 MPa                                                                                                                                                                    
! Terrmax:         0.2000   0.0200   9.9990 999.0000                                                                                                                                                                                                           
! Tsigmax:         0.0200   0.0200   1.0000  99.0000                                                                                                                                                                                                           
! PID_to_T:           1         2         3                                                                                                                                                                                                                    
!   SSheat   =      0.000     0.000     0.000                                                                                                                                                                                                                  
!   SSheat   =      0.000     0.000     0.000                                                                                                                                                                                                                  
!   SSheat   =      0.000     0.000     0.000                                                                                                                                                                                                                  
!   SSheat   =      0.000     0.000     0.000                                                                                                                                                                                                                  
!   SSheat   =      0.000     0.000     0.000                                                                                                                                                                                                                  
!   SSheat   =      0.000     0.000     0.000                                                                                                                                                                                                                  
!   SSheat   =      0.000     0.000     0.000                                                                                                                                                                                                                  
!   SSheat   =      0.000     0.000     0.000                                                                                                                                                                                                                  
!   SSheat   =      0.000     0.000     0.000                                                                                                                                                                                                                  
!   SSheat   =      0.000     0.000     0.000                                                                                                                                                                                                                  
!   SSheat   =      0.000     0.000     0.000                                                                                                                                                                                                                  
!   SSheat   =      0.000     0.000     0.000                                                                                                                                                                                                                  
!   SSheat   =      0.000     0.000     0.000                                                                                                                                                                                                                  
!   SSheat   =      0.000     0.000     0.000                                                                                                                                                                                                                  
!   SSheat   =      0.000     0.000     0.000                                                                                                                                                                                                                  
!   SSheat   =      0.000     0.000     0.000                                                                                                                                                                                                                  
!   SSheat   =      0.000     0.000     0.000                                                                                                                                                                                                                  
! IQratio(j):         1         2         3                                                                                                                                                                                                                    
! Qratio =          0.000     0.000     0.000                                                                                                                                                                                                                  
! Qratio =          0.000     0.000     0.000                                                                                                                                                                                                                  
! Qratio =          0.000     0.000     0.000                                                                                                                                                                                                                  
! Qratio =          0.000     0.000     0.000                                                                                                                                                                                                                  
! Qratio =          0.000     0.000     0.000                                                                                                                                                                                                                  
! Qratio =          0.000     0.000     0.000                                                                                                                                                                                                                  
! Qratio =          0.000     0.000     0.000                                                                                                                                                                                                                  
! Qratio =          0.000     0.000     0.000                                                                                                                                                                                                                  
! Qratio =          0.000     0.000     0.000                                                                                                                                                                                                                  
! Qratio =          0.000     0.000     0.000                                                                                                                                                                                                                  
! Qratio =          0.000     0.000     0.000                                                                                                                                                                                                                  
! Qratio =          0.000     0.000     0.000                                                                                                                                                                                                                  
! Qratio =          0.000     0.000     0.000                                                                                                                                                                                                                  
! Qratio =          0.000     0.000     0.000                                                                                                                                                                                                                  
! Qratio =          0.000     0.000     0.000                                                                                                                                                                                                                  
! Qratio =          0.000     0.000     0.000                                                                                                                                                                                                                  
! Qratio =          0.000     0.000     0.000                                                                                                                                                                                                                  
! pulse:     8000000.0       2.500          10      10.000  fpulse/Hz, Vpp, Ncycles, burst_int/ms                                                                                                                                                              
# NPread, MainP =   1    1                                                                                                                                                                                                                                     
# Pbaro =           1                                                                                                                                                                                                                                          
# Tcell, Tbaro =    1    3                                                                                                                                                                                                                                     
# ID_pressure =         131549                                                                                                                                                                                                                                 
# ID_temps    =     162CE_1573   Hart_7341   T100_room      paro_1                                                                                                                                                                                             
# ID_Rstd     =   Tin_22212/03                                                                                                                                                                                                                                 
# echox true                                                                                                                                                                                                                                                   
# echoy true                                                                                                                                                                                                                                                   
! about to initialize F700                                                                                                                                                                                                                                     
! about to initialize DSO                                                                                                                                                                                                                                      
! about to initialize AWG                                                                                                                                                                                                                                      
! about to initialize Keithley 2002                                                                                                                                                                                                                            
! about to initialize HP_3458A                                                                                                                                                                                                                                 
! skip initialization of HP power supplies [PID disabled]                                                                                                                                                                                                      
! initialization complete                                                                                                                                                                                                                                      

 uw,dwdT*uT,dwdp*up   8.2061311215196900E-002  -1.6926527321563356E-002  0.17180733279667773     
 	2023	03	25	12:52:33	   211.86	  301.005	    7.7053	   525.344	   0.0012	   0.00044	    0.0028	     4  	    3  	   517.413	    1.5327	   300.800	   -0.1683	    0.0041	    0.0157	     0.082	    0.0780
 uw,dwdT*uT,dwdp*up   8.2057397783444605E-002  -1.6250055074183478E-002  0.17182132687252663     
 	2023	03	25	13:02:33	   212.02	  301.004	    7.7038	   525.319	   0.0003	   0.00045	    0.0024	     4  	    3  	   517.402	    1.5301	   300.803	   -0.2345	    0.0039	    0.0157	     0.082	    0.0780
 uw,dwdT*uT,dwdp*up   8.2056224852108325E-002  -1.6589581234576514E-002  0.17187443143732961     
 	2023	03	25	13:12:34	   212.19	  301.005	    7.7035	   525.311	   0.0009	   0.00059	    0.0061	     4  	    3  	   517.395	    1.5300	   300.803	   -0.4647	    0.0040	    0.0157	     0.082	    0.0780
 uw,dwdT*uT,dwdp*up   8.2054913263050547E-002  -1.6462441998518134E-002  0.17182745443447658     
 	2023	03	25	13:22:34	   212.36	  301.005	    7.7028	   525.303	   0.0007	   0.00044	    0.0024	     4  	    3  	   517.386	    1.5302	   300.800	   -0.1220	    0.0040	    0.0157	     0.082	    0.0780

 uw,dwdT*uT,dwdp*up   7.0453915962993871E-002  -2.6072655205338146E-002  0.23876863369099105     
 	2023	03	25	16:11:07	   215.17	  300.004	    1.6098	   451.035	   0.0031	   0.00036	    0.0066	     4  	    3  	   443.974	    1.5904	   299.800	    0.9130	    0.0050	    0.0157	     0.070	    0.1119
 uw,dwdT*uT,dwdp*up   7.0462326727191354E-002  -2.1695279605871570E-002  0.23888342148327946     
 	2023	03	25	16:22:36	   215.36	  300.002	    1.6128	   451.089	   0.0015	   0.00071	    0.0064	     4  	    3  	   444.033	    1.5890	   299.800	    0.5335	    0.0042	    0.0157	     0.070	    0.1118
 uw,dwdT*uT,dwdp*up   7.0467365166634280E-002  -2.5767224097598067E-002  0.23895375148740483     
 	2023	03	25	16:32:36	   215.52	  300.001	    1.6127	   451.121	   0.0030	   0.00080	    0.0014	     4  	    3  	   444.035	    1.5958	   299.800	    1.3650	    0.0050	    0.0157	     0.070	    0.1120
 uw,dwdT*uT,dwdp*up   7.0471302341490710E-002  -2.1024225854359764E-002  0.23899469907127788     
 	2023	03	25	16:42:37	   215.69	  300.003	    1.6149	   451.146	   0.0010	   0.00089	    0.0023	     4  	    3  	   444.061	    1.5956	   299.800	   -0.0095	    0.0040	    0.0157	     0.070	    0.1118

 uw,dwdT*uT,dwdp*up   7.0695796129147323E-002  -2.0440755158974238E-002  0.23503499973161168     
 	2023	03	25	17:35:07	   216.57	  301.004	    2.0591	   452.583	   0.0009	   0.00020	    0.4296	     4  	    3  	   445.621	    1.5625	   300.803	   -0.9627	    0.0040	    0.0157	     0.071	    0.1097
 uw,dwdT*uT,dwdp*up   7.0726033300321692E-002  -2.0313023556708845E-002  0.23509752226692188     
 	2023	03	25	17:45:07	   216.73	  301.005	    2.0563	   452.777	   0.0007	   0.00025	    0.0106	     4  	    3  	   445.573	    1.6167	   300.803	   -0.7020	    0.0040	    0.0157	     0.071	    0.1097
 uw,dwdT*uT,dwdp*up   7.0716470559736427E-002  -2.0157069281433876E-002  0.23534066389681912     
 	2023	03	25	17:55:06	   216.90	  301.004	    2.0509	   452.716	   0.0005	   0.00062	    0.0053	     4  	    3  	   445.500	    1.6197	   300.800	   -1.5360	    0.0039	    0.0157	     0.071	    0.1098
 uw,dwdT*uT,dwdp*up   7.0712934817582590E-002  -2.0834719980696460E-002  0.23527307733973046     
 	2023	03	25	18:05:07	   217.07	  301.003	    2.0498	   452.693	   0.0012	   0.00046	    0.0038	     4  	    3  	   445.485	    1.6180	   300.800	   -0.7370	    0.0041	    0.0157	     0.071	    0.1098

 uw,dwdT*uT,dwdp*up   7.1005045256915797E-002  -2.1644609334947138E-002  0.23159271157812589     
 	2023	03	25	18:52:37	   217.86	  301.992	    2.5141	   454.563	   0.0018	   0.00079	    0.0049	     4  	    3  	   447.397	    1.6017	   301.800	    0.4105	    0.0043	    0.0157	     0.071	    0.1079
 uw,dwdT*uT,dwdp*up   7.1002661199352349E-002  -1.9860247523353004E-002  0.23171645104200345     
 	2023	03	25	19:02:36	   218.02	  301.993	    2.5159	   454.548	   0.0007	   0.00097	    0.0078	     4  	    3  	   447.419	    1.5933	   301.800	   -1.0485	    0.0040	    0.0157	     0.071	    0.1079
 uw,dwdT*uT,dwdp*up   7.0998968756095140E-002  -2.0219553360658511E-002  0.23155984742298380     
 	2023	03	25	19:12:37	   218.19	  301.993	    2.5123	   454.524	   0.0010	   0.00070	    0.0030	     4  	    3  	   447.367	    1.5998	   301.800	   -0.4400	    0.0040	    0.0157	     0.071	    0.1078
 uw,dwdT*uT,dwdp*up   7.1000167213267587E-002  -1.9654731253226542E-002  0.23149218172088470     
 	2023	03	25	19:22:37	   218.36	  301.992	    2.5132	   454.532	   0.0003	   0.00062	    0.0020	     4  	    3  	   447.385	    1.5975	   301.800	    0.2675	    0.0039	    0.0157	     0.071	    0.1078

 uw,dwdT*uT,dwdp*up   7.1312910677177668E-002  -1.9452485955255370E-002  0.22738203399801613     
 	2023	03	25	20:10:06	   219.15	  303.006	    2.9965	   456.534	   0.0006	   0.00024	    0.0077	     4  	    3  	   449.435	    1.5796	   302.800	    1.0372	    0.0040	    0.0157	     0.071	    0.1056
 uw,dwdT*uT,dwdp*up   7.1313748427522083E-002  -1.9779684274815905E-002  0.22736573182771858     
 	2023	03	25	20:20:06	   219.32	  303.005	    2.9971	   456.539	   0.0010	   0.00021	    0.0034	     4  	    3  	   449.445	    1.5786	   302.800	    0.0432	    0.0040	    0.0157	     0.071	    0.1056
 uw,dwdT*uT,dwdp*up   7.1314054591770940E-002  -1.9528656994411003E-002  0.22738311420299859     
 	2023	03	25	20:30:07	   219.48	  303.005	    2.9964	   456.541	   0.0007	   0.00025	    0.0013	     4  	    3  	   449.436	    1.5809	   302.800	   -0.0227	    0.0040	    0.0157	     0.071	    0.1056
 uw,dwdT*uT,dwdp*up   7.1319722972106189E-002  -1.9326319469616923E-002  0.22752522316289414     
 	2023	03	25	20:40:06	   219.65	  303.006	    2.9985	   456.578	   0.0004	   0.00066	    0.0071	     4  	    3  	   449.463	    1.5830	   302.800	    0.8265	    0.0039	    0.0157	     0.071	    0.1056

 uw,dwdT*uT,dwdp*up   7.1655057102398168E-002  -1.9614475323028801E-002  0.22342868022586201     
 	2023	03	25	21:28:07	   220.45	  304.003	    3.4919	   458.724	   0.0011	   0.00053	    0.0050	     4  	    3  	   451.708	    1.5533	   303.800	   -0.0165	    0.0041	    0.0157	     0.072	    0.1035
 uw,dwdT*uT,dwdp*up   7.1661079894206142E-002  -1.9899914208661128E-002  0.22335426460839053     
 	2023	03	25	21:38:06	   220.62	  304.004	    3.4958	   458.763	   0.0013	   0.00049	    0.0058	     4  	    3  	   451.759	    1.5504	   303.800	    0.2993	    0.0041	    0.0157	     0.072	    0.1035
 uw,dwdT*uT,dwdp*up   7.1665861087985616E-002  -1.9355548292814356E-002  0.22329666050622290     
 	2023	03	25	21:48:06	   220.78	  304.003	    3.4982	   458.794	   0.0009	   0.00044	    0.0039	     4  	    3  	   451.798	    1.5483	   303.803	    0.2425	    0.0040	    0.0157	     0.072	    0.1034
 uw,dwdT*uT,dwdp*up   7.1666183381052975E-002  -2.0534182892621013E-002  0.22325818672496975     
 	2023	03	25	21:58:07	   220.95	  304.003	    3.4967	   458.796	   0.0017	   0.00025	    0.0054	     4  	    3  	   451.778	    1.5534	   303.800	   -0.7760	    0.0043	    0.0157	     0.072	    0.1035

 uw,dwdT*uT,dwdp*up   7.1978301761414662E-002  -1.8713901559015953E-002  0.21958494955086644     
 	2023	03	25	22:45:06	   221.73	  305.016	    3.9819	   460.794	   0.0006	   0.00034	    0.0042	     4  	    3  	   453.801	    1.5410	   304.800	    0.1970	    0.0040	    0.0157	     0.072	    0.1015
 uw,dwdT*uT,dwdp*up   7.1976843508854429E-002  -2.0782871073952006E-002  0.21965556089514487     
 	2023	03	25	22:55:07	   221.90	  305.014	    3.9811	   460.785	   0.0020	   0.00052	    0.0028	     4  	    3  	   453.800	    1.5391	   304.800	   -0.2950	    0.0044	    0.0157	     0.072	    0.1016
 uw,dwdT*uT,dwdp*up   7.1977810804578962E-002  -2.0382760107526765E-002  0.21958475910245120     
 	2023	03	25	23:05:07	   222.07	  305.015	    3.9804	   460.791	   0.0018	   0.00028	    0.0016	     4  	    3  	   453.785	    1.5439	   304.803	    0.3675	    0.0043	    0.0157	     0.072	    0.1015
 uw,dwdT*uT,dwdp*up   7.1975376684804707E-002  -1.8715894495175554E-002  0.21978061865649237     
 	2023	03	25	23:15:07	   222.23	  305.016	    3.9795	   460.775	   0.0006	   0.00069	    0.0013	     4  	    3  	   453.766	    1.5446	   304.803	    0.2968	    0.0040	    0.0157	     0.072	    0.1015

 uw,dwdT*uT,dwdp*up   7.2249203525376920E-002  -1.8273499813060284E-002  0.21668598722274174     
 	2023	03	26	00:02:06	   223.02	  306.013	    4.4404	   462.528	   0.0004	   0.00096	    0.0044	     4  	    3  	   455.508	    1.5412	   305.803	   -0.7888	    0.0039	    0.0157	     0.072	    0.0999
 uw,dwdT*uT,dwdp*up   7.2246460680986668E-002  -1.8527667864360622E-002  0.21666413919142527     
 	2023	03	26	00:12:07	   223.18	  306.013	    4.4386	   462.511	   0.0008	   0.00090	    0.0104	     4  	    3  	   455.483	    1.5430	   305.803	    0.0360	    0.0040	    0.0157	     0.072	    0.0999
 uw,dwdT*uT,dwdp*up   7.2238967969025791E-002  -1.9050123363689067E-002  0.21648118028510852     
 	2023	03	26	00:22:07	   223.35	  306.013	    4.4341	   462.463	   0.0012	   0.00051	    0.0034	     4  	    3  	   455.420	    1.5465	   305.800	   -0.5375	    0.0041	    0.0157	     0.072	    0.0998
 uw,dwdT*uT,dwdp*up   7.2235173869991176E-002  -1.8849342252000460E-002  0.21672669857135268     
 	2023	03	26	00:32:07	   223.52	  306.013	    4.4329	   462.438	   0.0011	   0.00089	    0.0072	     4  	    3  	   455.406	    1.5442	   305.795	   -0.0772	    0.0041	    0.0157	     0.072	    0.0999

 uw,dwdT*uT,dwdp*up   7.2522589412106764E-002  -1.8424423461064449E-002  0.21305407619057498     
 	2023	03	26	01:19:07	   224.30	  307.017	    4.9071	   464.278	   0.0010	   0.00023	    0.0013	     4  	    3  	   457.283	    1.5297	   306.800	    0.1103	    0.0040	    0.0157	     0.073	    0.0980
 uw,dwdT*uT,dwdp*up   7.2521093082206597E-002  -1.8470733549452910E-002  0.21314915713818092     
 	2023	03	26	01:29:06	   224.47	  307.017	    4.9072	   464.269	   0.0010	   0.00052	    0.0059	     4  	    3  	   457.285	    1.5273	   306.800	   -0.2480	    0.0040	    0.0157	     0.073	    0.0981
 uw,dwdT*uT,dwdp*up   7.2519092950544331E-002  -1.8679237178320030E-002  0.21315820096767421     
 	2023	03	26	01:39:07	   224.63	  307.018	    4.9058	   464.256	   0.0012	   0.00049	    0.0057	     4  	    3  	   457.260	    1.5301	   306.800	    0.0810	    0.0041	    0.0157	     0.073	    0.0981
 uw,dwdT*uT,dwdp*up   7.2517527450656247E-002  -1.8149415011664782E-002  0.21311541219069280     
 	2023	03	26	01:49:06	   224.80	  307.017	    4.9032	   464.246	   0.0007	   0.00028	    0.0049	     4  	    3  	   457.231	    1.5342	   306.800	    0.0912	    0.0040	    0.0157	     0.073	    0.0981

 uw,dwdT*uT,dwdp*up   7.2800968490632501E-002  -1.7649735854871215E-002  0.21004549587365712     
 	2023	03	26	02:36:07	   225.58	  308.004	    5.3737	   466.060	   0.0004	   0.00069	    0.0022	     4  	    3  	   459.113	    1.5133	   307.800	   -0.1323	    0.0039	    0.0157	     0.073	    0.0965
 uw,dwdT*uT,dwdp*up   7.2801620594274363E-002  -1.8066694247773425E-002  0.21015584193096856     
 	2023	03	26	02:46:06	   225.75	  308.006	    5.3738	   466.065	   0.0010	   0.00086	    0.0035	     4  	    3  	   459.108	    1.5153	   307.800	   -0.0407	    0.0040	    0.0157	     0.073	    0.0965
 uw,dwdT*uT,dwdp*up   7.2801504936587338E-002  -1.7622903614270380E-002  0.20988234708417647     
 	2023	03	26	02:56:07	   225.92	  308.005	    5.3744	   466.064	   0.0004	   0.00034	    0.0034	     4  	    3  	   459.118	    1.5128	   307.800	    0.1905	    0.0039	    0.0157	     0.073	    0.0964
 uw,dwdT*uT,dwdp*up   7.2802684638422863E-002  -1.9324831436767820E-002  0.21015382374881106     
 	2023	03	26	03:06:07	   226.08	  308.004	    5.3742	   466.071	   0.0018	   0.00086	    0.0038	     4  	    3  	   459.119	    1.5142	   307.800	    0.3483	    0.0043	    0.0157	     0.073	    0.0966

 uw,dwdT*uT,dwdp*up   7.3099378882978877E-002  -1.7433468049408631E-002  0.20661315179903247     
 	2023	03	26	03:52:37	   226.86	  309.010	    5.8569	   467.971	   0.0006	   0.00021	    0.0030	     4  	    3  	   461.063	    1.4983	   308.800	    0.2067	    0.0039	    0.0157	     0.073	    0.0947
 uw,dwdT*uT,dwdp*up   7.3103348779630886E-002  -1.8923251438256291E-002  0.20688707249765015     
 	2023	03	26	04:02:36	   227.02	  309.010	    5.8599	   467.996	   0.0018	   0.00089	    0.0039	     4  	    3  	   461.105	    1.4944	   308.798	    0.2868	    0.0043	    0.0157	     0.073	    0.0949
 uw,dwdT*uT,dwdp*up   7.3107925233413432E-002  -1.8210406636530337E-002  0.20673814625542039     
 	2023	03	26	04:12:36	   227.19	  309.009	    5.8639	   468.026	   0.0013	   0.00074	    0.0077	     4  	    3  	   461.159	    1.4890	   308.800	    0.3303	    0.0041	    0.0157	     0.073	    0.0948
 uw,dwdT*uT,dwdp*up   7.3112837390840596E-002  -1.7744048370926937E-002  0.20649100931429010     
 	2023	03	26	04:22:37	   227.36	  309.010	    5.8677	   468.057	   0.0010	   0.00026	    0.0021	     4  	    3  	   461.207	    1.4851	   308.800	   -0.0240	    0.0040	    0.0157	     0.073	    0.0947

 uw,dwdT*uT,dwdp*up   7.3406160336805484E-002  -2.0190970134452497E-002  0.20356083615375373     
 	2023	03	26	05:09:37	   228.14	  310.001	    6.3436	   469.935	   0.0025	   0.00067	    0.0027	     4  	    3  	   463.104	    1.4750	   309.800	    0.5835	    0.0047	    0.0157	     0.073	    0.0932
 uw,dwdT*uT,dwdp*up   7.3407079354391253E-002  -1.8050747325444230E-002  0.20346977292271881     
 	2023	03	26	05:19:37	   228.31	  310.001	    6.3433	   469.941	   0.0014	   0.00046	    0.0020	     4  	    3  	   463.098	    1.4777	   309.800	   -0.0372	    0.0042	    0.0157	     0.073	    0.0931
 uw,dwdT*uT,dwdp*up   7.3408974928148615E-002  -1.7309157956195340E-002  0.20363275388695251     
 	2023	03	26	05:29:37	   228.47	  309.998	    6.3460	   469.953	   0.0008	   0.00084	    0.0017	     4  	    3  	   463.148	    1.4694	   309.800	    0.5162	    0.0040	    0.0157	     0.073	    0.0931
 uw,dwdT*uT,dwdp*up   7.3411316887889114E-002  -1.8598744733507127E-002  0.20340519512853139     
 	2023	03	26	05:39:37	   228.64	  310.000	    6.3468	   469.968	   0.0018	   0.00041	    0.0038	     4  	    3  	   463.149	    1.4724	   309.800	    0.0825	    0.0043	    0.0157	     0.073	    0.0931

 uw,dwdT*uT,dwdp*up   7.3694974656516463E-002  -1.7237203134268967E-002  0.20061534795656355     
 	2023	03	26	06:26:06	   229.42	  311.000	    6.8205	   471.784	   0.0010	   0.00073	    0.0005	     4  	    3  	   464.959	    1.4679	   310.800	   -0.2552	    0.0040	    0.0157	     0.074	    0.0916
 uw,dwdT*uT,dwdp*up   7.3695788395088821E-002  -1.6952103105256734E-002  0.20039051772328156     
 	2023	03	26	06:36:07	   229.58	  311.000	    6.8222	   471.789	   0.0007	   0.00019	    0.0044	     4  	    3  	   464.981	    1.4642	   310.800	   -0.0288	    0.0040	    0.0157	     0.074	    0.0915
 uw,dwdT*uT,dwdp*up   7.3696399463809237E-002  -1.7769984725570044E-002  0.20051419063503007     
 	2023	03	26	06:46:06	   229.75	  310.999	    6.8217	   471.793	   0.0015	   0.00057	    0.0026	     4  	    3  	   464.977	    1.4659	   310.800	   -0.0457	    0.0042	    0.0157	     0.074	    0.0916
 uw,dwdT*uT,dwdp*up   7.3696015037265000E-002  -1.6907793048449540E-002  0.20048382257645719     
 	2023	03	26	06:56:06	   229.92	  310.999	    6.8225	   471.790	   0.0007	   0.00053	    0.0012	     4  	    3  	   464.988	    1.4628	   310.800	    0.1280	    0.0040	    0.0157	     0.074	    0.0915

 uw,dwdT*uT,dwdp*up   7.3979903615333839E-002  -1.8185038552812866E-002  0.19760242179396056     
 	2023	03	26	07:42:06	   230.68	  312.017	    7.3070	   473.608	   0.0019	   0.00063	    0.0021	     4  	    3  	   466.843	    1.4490	   311.800	    0.1965	    0.0043	    0.0157	     0.074	    0.0901
 uw,dwdT*uT,dwdp*up   7.3980605569292507E-002  -1.9707658434286870E-002  0.19745775489309320     
 	2023	03	26	07:52:06	   230.85	  312.017	    7.3080	   473.612	   0.0026	   0.00024	    0.0027	     4  	    3  	   466.853	    1.4478	   311.803	   -0.0553	    0.0047	    0.0157	     0.074	    0.0901
 uw,dwdT*uT,dwdp*up   7.3977629400495806E-002  -2.0517890563859598E-002  0.19775978278221823     
 	2023	03	26	08:02:06	   231.02	  312.017	    7.3055	   473.593	   0.0029	   0.00086	    0.0048	     4  	    3  	   466.824	    1.4502	   311.800	   -0.2317	    0.0049	    0.0157	     0.074	    0.0903
 uw,dwdT*uT,dwdp*up   7.3974542515732350E-002  -1.8383606605767693E-002  0.19756284759962092     
 	2023	03	26	08:12:06	   231.18	  312.018	    7.3017	   473.573	   0.0020	   0.00038	    0.0010	     4  	    3  	   466.771	    1.4574	   311.800	   -0.3225	    0.0044	    0.0157	     0.074	    0.0901


# file for irun = 12: ./R1132E_R1234yf/R1132E_R1234yf_2303p_sel.txt                                   
# pulse-echo; 20230326 08:36:57                                                                                                                                                                                                                                
# R1132E/1234yf (0.23/0.77) by mass; load from vapor phase at -45C                                                                                                                                                                                             
# xxx                                                                                                                                                                                                                                                          
! scanxtime  =      .0                                                                                                                                                                                                                                         
! NTset = 17; nT =  4; nPID =  3                                                                                                                                                                                                                               
!                 T_cell   T_bath   T_room   T_paro dp/dT_max  TconvDelay TrepDelay                                                                                                                                                                            
! Tset array =   313.000  312.790  294.000    0.000   2.0000      1800.0    600.0                                                                                                                                                                              
! Tset array =   310.000  309.790  294.000    0.000   2.0000      1800.0    600.0                                                                                                                                                                              
!   Pset     =    9  drop pressure to 1.6 MPa and continue                                                                                                                                                                                                     
! Tset array =   311.000  310.790  294.000    0.000   2.0000      1800.0    600.0                                                                                                                                                                              
! Tset array =   312.000  311.790  294.000    0.000   2.0000      1800.0    600.0                                                                                                                                                                              
! Tset array =   313.000  312.790  294.000    0.000   2.0000      1800.0    600.0                                                                                                                                                                              
! Tset array =   314.000  313.790  294.000    0.000   2.0000      1800.0    600.0                                                                                                                                                                              
! Tset array =   315.000  314.790  294.000    0.000   2.0000      1800.0    600.0                                                                                                                                                                              
! Tset array =   316.000  315.790  294.000    0.000   2.0000      1800.0    600.0                                                                                                                                                                              
! Tset array =   317.000  316.790  294.000    0.000   2.0000      1800.0    600.0                                                                                                                                                                              
! Tset array =   318.000  317.790  294.000    0.000   2.0000      1800.0    600.0                                                                                                                                                                              
! Tset array =   319.000  318.790  294.000    0.000   2.0000      1800.0    600.0                                                                                                                                                                              
! Tset array =   320.000  319.790  294.000    0.000   2.0000      1800.0    600.0                                                                                                                                                                              
! Tset array =   321.000  320.790  294.000    0.000   2.0000      1800.0    600.0                                                                                                                                                                              
! Tset array =   322.000  321.790  294.000    0.000   2.0000      1800.0    600.0                                                                                                                                                                              
! Tset array =   323.000  322.790  294.000    0.000   2.0000      1800.0    600.0                                                                                                                                                                              
! Tset array =   324.000  323.790  294.000    0.000   2.0000      1800.0    600.0                                                                                                                                                                              
! Tset array =   325.000  324.790  294.000    0.000   2.0000      1800.0    600.0                                                                                                                                                                              
!   Pset     =    9  continoue isochore or drop pressure and start next run if p near 8 MPa                                                                                                                                                                    
! Terrmax:         0.2000   0.0200   9.9990 999.0000                                                                                                                                                                                                           
! Tsigmax:         0.0200   0.0200   1.0000  99.0000                                                                                                                                                                                                           
! PID_to_T:           1         2         3                                                                                                                                                                                                                    
!   SSheat   =      0.000     0.000     0.000                                                                                                                                                                                                                  
!   SSheat   =      0.000     0.000     0.000                                                                                                                                                                                                                  
!   SSheat   =      0.000     0.000     0.000                                                                                                                                                                                                                  
!   SSheat   =      0.000     0.000     0.000                                                                                                                                                                                                                  
!   SSheat   =      0.000     0.000     0.000                                                                                                                                                                                                                  
!   SSheat   =      0.000     0.000     0.000                                                                                                                                                                                                                  
!   SSheat   =      0.000     0.000     0.000                                                                                                                                                                                                                  
!   SSheat   =      0.000     0.000     0.000                                                                                                                                                                                                                  
!   SSheat   =      0.000     0.000     0.000                                                                                                                                                                                                                  
!   SSheat   =      0.000     0.000     0.000                                                                                                                                                                                                                  
!   SSheat   =      0.000     0.000     0.000                                                                                                                                                                                                                  
!   SSheat   =      0.000     0.000     0.000                                                                                                                                                                                                                  
!   SSheat   =      0.000     0.000     0.000                                                                                                                                                                                                                  
!   SSheat   =      0.000     0.000     0.000                                                                                                                                                                                                                  
!   SSheat   =      0.000     0.000     0.000                                                                                                                                                                                                                  
!   SSheat   =      0.000     0.000     0.000                                                                                                                                                                                                                  
!   SSheat   =      0.000     0.000     0.000                                                                                                                                                                                                                  
! IQratio(j):         1         2         3                                                                                                                                                                                                                    
! Qratio =          0.000     0.000     0.000                                                                                                                                                                                                                  
! Qratio =          0.000     0.000     0.000                                                                                                                                                                                                                  
! Qratio =          0.000     0.000     0.000                                                                                                                                                                                                                  
! Qratio =          0.000     0.000     0.000                                                                                                                                                                                                                  
! Qratio =          0.000     0.000     0.000                                                                                                                                                                                                                  
! Qratio =          0.000     0.000     0.000                                                                                                                                                                                                                  
! Qratio =          0.000     0.000     0.000                                                                                                                                                                                                                  
! Qratio =          0.000     0.000     0.000                                                                                                                                                                                                                  
! Qratio =          0.000     0.000     0.000                                                                                                                                                                                                                  
! Qratio =          0.000     0.000     0.000                                                                                                                                                                                                                  
! Qratio =          0.000     0.000     0.000                                                                                                                                                                                                                  
! Qratio =          0.000     0.000     0.000                                                                                                                                                                                                                  
! Qratio =          0.000     0.000     0.000                                                                                                                                                                                                                  
! Qratio =          0.000     0.000     0.000                                                                                                                                                                                                                  
! Qratio =          0.000     0.000     0.000                                                                                                                                                                                                                  
! Qratio =          0.000     0.000     0.000                                                                                                                                                                                                                  
! Qratio =          0.000     0.000     0.000                                                                                                                                                                                                                  
! pulse:     8000000.0       2.500          10      10.000  fpulse/Hz, Vpp, Ncycles, burst_int/ms                                                                                                                                                              
# NPread, MainP =   1    1                                                                                                                                                                                                                                     
# Pbaro =           1                                                                                                                                                                                                                                          
# Tcell, Tbaro =    1    3                                                                                                                                                                                                                                     
# ID_pressure =         131549                                                                                                                                                                                                                                 
# ID_temps    =     162CE_1573   Hart_7341   T100_room      paro_1                                                                                                                                                                                             
# ID_Rstd     =   Tin_22212/03                                                                                                                                                                                                                                 
# echox true                                                                                                                                                                                                                                                   
# echoy true                                                                                                                                                                                                                                                   
! about to initialize F700                                                                                                                                                                                                                                     
! about to initialize DSO                                                                                                                                                                                                                                      
! about to initialize AWG                                                                                                                                                                                                                                      
! about to initialize Keithley 2002                                                                                                                                                                                                                            
! about to initialize HP_3458A                                                                                                                                                                                                                                 
! skip initialization of HP power supplies [PID disabled]                                                                                                                                                                                                      
! initialization complete                                                                                                                                                                                                                                      

 uw,dwdT*uT,dwdp*up   7.4230130827114771E-002  -1.6145457448661811E-002  0.19486011647344717     
 	2023	03	26	09:15:03	   232.23	  313.001	    7.7602	   475.210	   0.0002	   0.00005	    0.0037	     4  	    3  	   468.426	    1.4481	   312.790	   -0.1542	    0.0039	    0.0157	     0.074	    0.0887
 uw,dwdT*uT,dwdp*up   7.4227748467763657E-002  -1.7136326776010343E-002  0.19488919442391406     
 	2023	03	26	09:25:03	   232.40	  313.002	    7.7586	   475.194	   0.0014	   0.00018	    0.0015	     4  	    3  	   468.404	    1.4497	   312.790	   -0.1743	    0.0042	    0.0157	     0.074	    0.0887
 uw,dwdT*uT,dwdp*up   7.4226217599079852E-002  -1.6413446194758013E-002  0.19491028803630148     
 	2023	03	26	09:35:04	   232.57	  313.001	    7.7574	   475.185	   0.0007	   0.00024	    0.0018	     4  	    3  	   468.391	    1.4504	   312.790	   -0.1237	    0.0040	    0.0157	     0.074	    0.0887
 uw,dwdT*uT,dwdp*up   7.4224101664322251E-002  -1.6723262522064634E-002  0.19498667599651784     
 	2023	03	26	09:45:04	   232.73	  313.001	    7.7567	   475.171	   0.0011	   0.00048	    0.0039	     4  	    3  	   468.384	    1.4490	   312.790	    0.1015	    0.0040	    0.0157	     0.074	    0.0888

 uw,dwdT*uT,dwdp*up   6.2005076313784976E-002  -2.1997846635699262E-002  0.28930001416368512     
 	2023	03	26	16:31:07	   239.50	  309.984	    1.7233	   396.947	   0.0008	   0.00092	    0.0032	     4  	    3  	   392.482	    1.1375	   309.790	   -0.8878	    0.0040	    0.0157	     0.062	    0.1502
 uw,dwdT*uT,dwdp*up   6.2004722745302498E-002  -2.2861611232686072E-002  0.28921174980262332     
 	2023	03	26	16:41:07	   239.67	  309.983	    1.7226	   396.945	   0.0014	   0.00082	    0.9636	     4  	    3  	   392.475	    1.1388	   309.790	    0.0643	    0.0041	    0.0157	     0.062	    0.1502
 uw,dwdT*uT,dwdp*up   6.2059569273706421E-002  -2.1717655664427137E-002  0.28905678765073800     
 	2023	03	26	16:51:07	   239.83	  309.983	    1.7192	   397.296	   0.0004	   0.00048	    0.3254	     4  	    3  	   392.411	    1.2449	   309.790	   -1.0230	    0.0039	    0.0157	     0.062	    0.1499
 uw,dwdT*uT,dwdp*up   6.2031627288735854E-002  -2.2477793964580692E-002  0.28926327598475743     
 	2023	03	26	17:02:07	   240.02	  309.983	    1.7207	   397.117	   0.0011	   0.00081	    0.3228	     4  	    3  	   392.438	    1.1921	   309.790	   -0.2167	    0.0041	    0.0157	     0.062	    0.1501

 uw,dwdT*uT,dwdp*up   6.2290148250294282E-002  -2.1682709447358988E-002  0.28303483106394900     
 	2023	03	26	17:49:36	   240.81	  310.999	    2.1425	   398.772	   0.0009	   0.00025	    1.1747	     4  	    3  	   394.600	    1.0573	   310.790	   -0.2137	    0.0040	    0.0157	     0.062	    0.1465
 uw,dwdT*uT,dwdp*up   6.2376854492566844E-002  -2.1556064555385456E-002  0.28304635441354714     
 	2023	03	26	17:59:36	   240.97	  310.998	    2.1415	   399.327	   0.0008	   0.00019	    0.3312	     4  	    3  	   394.583	    1.2022	   310.790	   -0.6765	    0.0040	    0.0157	     0.062	    0.1463
 uw,dwdT*uT,dwdp*up   6.2348724535910248E-002  -2.1190251308163061E-002  0.28301736807061817     
 	2023	03	26	18:09:37	   241.14	  310.999	    2.1424	   399.147	   0.0004	   0.00016	    0.0025	     4  	    3  	   394.597	    1.1529	   310.790	    0.2425	    0.0039	    0.0157	     0.062	    0.1463
 uw,dwdT*uT,dwdp*up   6.2348709876340364E-002  -2.3397693477713383E-002  0.28308518442078973     
 	2023	03	26	18:19:37	   241.31	  310.999	    2.1423	   399.147	   0.0019	   0.00037	    0.0048	     3  	    2  	   394.594	    1.1539	   310.790	   -0.4843	    0.0043	    0.0157	     0.062	    0.1464

 uw,dwdT*uT,dwdp*up   6.2669792980323547E-002  -2.0946706884780935E-002  0.27769142657444940     
 	2023	03	26	19:07:07	   242.10	  312.001	    2.5502	   401.202	   0.0007	   0.00021	    0.5730	     4  	    3  	   396.551	    1.1730	   311.790	    0.5470	    0.0040	    0.0157	     0.063	    0.1430
 uw,dwdT*uT,dwdp*up   6.2636644308540004E-002  -2.0958208571493667E-002  0.27775310919251422     
 	2023	03	26	19:17:07	   242.27	  311.999	    2.5492	   400.990	   0.0007	   0.00035	    0.8732	     4  	    3  	   396.540	    1.1221	   311.790	    0.2998	    0.0040	    0.0157	     0.063	    0.1431
 uw,dwdT*uT,dwdp*up   6.2694993890811387E-002  -2.1329794646270481E-002  0.27777943926577037     
 	2023	03	26	19:27:07	   242.43	  312.000	    2.5482	   401.364	   0.0010	   0.00034	    0.3349	     4  	    3  	   396.521	    1.2214	   311.790	    0.1778	    0.0040	    0.0157	     0.063	    0.1430
 uw,dwdT*uT,dwdp*up   6.2780557977175300E-002  -2.1599493421821631E-002  0.27781760841156217     
 	2023	03	26	19:37:07	   242.60	  312.000	    2.5468	   401.911	   0.0012	   0.00034	    0.8778	     4  	    3  	   396.495	    1.3659	   311.790	   -0.7983	    0.0041	    0.0157	     0.063	    0.1428

 uw,dwdT*uT,dwdp*up   6.3079831132743278E-002  -2.0885800213822216E-002  0.27250748303205391     
 	2023	03	26	20:24:36	   243.39	  313.001	    2.9623	   403.827	   0.0010	   0.00042	    0.0047	     4  	    3  	   398.564	    1.3206	   312.790	   -0.1415	    0.0040	    0.0157	     0.063	    0.1396
 uw,dwdT*uT,dwdp*up   6.3080018437039170E-002  -2.1789130374498141E-002  0.27249131897583434     
 	2023	03	26	20:34:37	   243.56	  313.002	    2.9619	   403.828	   0.0016	   0.00034	    0.0006	     4  	    3  	   398.553	    1.3237	   312.790	    0.0700	    0.0042	    0.0157	     0.063	    0.1396
 uw,dwdT*uT,dwdp*up   6.3080784027478784E-002  -2.1028792524680952E-002  0.27240033314509199     
 	2023	03	26	20:44:36	   243.72	  313.002	    2.9634	   403.833	   0.0011	   0.00015	    0.0032	     4  	    3  	   398.579	    1.3182	   312.790	   -0.1397	    0.0041	    0.0157	     0.063	    0.1396
 uw,dwdT*uT,dwdp*up   6.3079947651067544E-002  -2.1288371442588438E-002  0.27237868095098577     
 	2023	03	26	20:54:36	   243.89	  313.001	    2.9636	   403.828	   0.0013	   0.00006	    0.0013	     4  	    3  	   398.588	    1.3146	   312.790	   -0.6540	    0.0041	    0.0157	     0.063	    0.1396

 uw,dwdT*uT,dwdp*up   6.3409735614411600E-002  -2.0244554652764792E-002  0.26734075366132887     
 	2023	03	26	21:41:36	   244.67	  314.019	    3.3835	   405.939	   0.0009	   0.00046	    0.0040	     4  	    3  	   400.617	    1.3284	   313.790	    0.0762	    0.0040	    0.0157	     0.063	    0.1364
 uw,dwdT*uT,dwdp*up   6.3412486524764944E-002  -2.0890540421828366E-002  0.26727343256215114     
 	2023	03	26	21:51:37	   244.84	  314.019	    3.3869	   405.957	   0.0013	   0.00048	    0.0042	     4  	    3  	   400.674	    1.3184	   313.790	    0.9688	    0.0041	    0.0157	     0.063	    0.1364
 uw,dwdT*uT,dwdp*up   6.3413115363683617E-002  -1.9951490061611569E-002  0.26714432882828887     
 	2023	03	26	22:01:37	   245.01	  314.020	    3.3872	   405.961	   0.0005	   0.00003	    0.0054	     4  	    3  	   400.674	    1.3195	   313.790	   -0.3910	    0.0039	    0.0157	     0.063	    0.1363
 uw,dwdT*uT,dwdp*up   6.3409630571871795E-002  -2.2349003836388236E-002  0.26740711569395581     
 	2023	03	26	22:11:36	   245.17	  314.019	    3.3835	   405.939	   0.0021	   0.00058	    0.0101	     4  	    3  	   400.618	    1.3280	   313.790	   -0.5857	    0.0044	    0.0157	     0.063	    0.1365

 uw,dwdT*uT,dwdp*up   6.3727098123264672E-002  -2.0117550577236042E-002  0.26240363776874959     
 	2023	03	26	22:58:36	   245.96	  315.011	    3.7946	   407.971	   0.0011	   0.00030	    0.0027	     4  	    3  	   402.602	    1.3335	   314.790	    0.3900	    0.0041	    0.0157	     0.064	    0.1334
 uw,dwdT*uT,dwdp*up   6.3726537981293144E-002  -1.9943638499914852E-002  0.26250913246038066     
 	2023	03	26	23:08:36	   246.12	  315.011	    3.7947	   407.967	   0.0010	   0.00054	    0.0049	     4  	    3  	   402.605	    1.3320	   314.790	    0.1630	    0.0040	    0.0157	     0.064	    0.1335
 uw,dwdT*uT,dwdp*up   6.3727736198624305E-002  -1.9760045337546071E-002  0.26240718833324811     
 	2023	03	26	23:18:37	   246.29	  315.010	    3.7962	   407.975	   0.0008	   0.00043	    0.0017	     4  	    3  	   402.637	    1.3259	   314.790	   -0.1417	    0.0040	    0.0157	     0.064	    0.1334
 uw,dwdT*uT,dwdp*up   6.3727004466125808E-002  -1.9605821361596214E-002  0.26236917985909886     
 	2023	03	26	23:28:36	   246.46	  315.011	    3.7963	   407.970	   0.0006	   0.00032	    0.0047	     4  	    3  	   402.633	    1.3255	   314.790	   -0.0675	    0.0040	    0.0157	     0.064	    0.1334

 uw,dwdT*uT,dwdp*up   6.4042598120429076E-002  -1.9983753769311403E-002  0.25766930083103767     
 	2023	03	27	00:15:37	   247.24	  316.002	    4.2065	   409.991	   0.0013	   0.00025	    0.0042	     4  	    3  	   404.585	    1.3360	   315.790	   -0.1540	    0.0041	    0.0157	     0.064	    0.1306
 uw,dwdT*uT,dwdp*up   6.4042575303623117E-002  -2.0140096641109901E-002  0.25786564169411652     
 	2023	03	27	00:25:37	   247.41	  316.002	    4.2075	   409.991	   0.0014	   0.00069	    0.0014	     4  	    3  	   404.601	    1.3320	   315.790	    0.3870	    0.0041	    0.0157	     0.064	    0.1306
 uw,dwdT*uT,dwdp*up   6.4042432804726601E-002  -2.1207606514621023E-002  0.25768715846501244     
 	2023	03	27	00:35:36	   247.57	  316.001	    4.2093	   409.990	   0.0020	   0.00047	    0.0041	     4  	    3  	   404.634	    1.3236	   315.790	   -0.1743	    0.0044	    0.0157	     0.064	    0.1306
 uw,dwdT*uT,dwdp*up   6.4040895128656627E-002  -2.1344189252585626E-002  0.25767230981163902     
 	2023	03	27	00:45:37	   247.74	  316.001	    4.2074	   409.980	   0.0020	   0.00034	    0.0054	     4  	    3  	   404.604	    1.3286	   315.790	   -0.0230	    0.0044	    0.0157	     0.064	    0.1306

 uw,dwdT*uT,dwdp*up   6.4353824327958373E-002  -1.8876800907913733E-002  0.25310086313567420     
 	2023	03	27	01:32:37	   248.53	  316.993	    4.6212	   411.983	   0.0007	   0.00035	    0.0014	     4  	    3  	   406.584	    1.3279	   316.790	    0.1005	    0.0040	    0.0157	     0.064	    0.1278
 uw,dwdT*uT,dwdp*up   6.4354054320200818E-002  -1.9000219062623516E-002  0.25308406731787331     
 	2023	03	27	01:42:37	   248.69	  316.993	    4.6211	   411.985	   0.0008	   0.00029	    0.0035	     4  	    3  	   406.583	    1.3286	   316.790	   -0.2298	    0.0040	    0.0157	     0.064	    0.1278
 uw,dwdT*uT,dwdp*up   6.4352927999721241E-002  -1.8845044022442428E-002  0.25310067819020571     
 	2023	03	27	01:52:36	   248.86	  316.995	    4.6191	   411.977	   0.0006	   0.00016	    0.0017	     4  	    3  	   406.544	    1.3364	   316.790	   -0.2100	    0.0040	    0.0157	     0.064	    0.1278
 uw,dwdT*uT,dwdp*up   6.4352667321345369E-002  -1.8752996617002939E-002  0.25312430736632541     
 	2023	03	27	02:02:37	   249.03	  316.994	    4.6209	   411.976	   0.0005	   0.00039	    0.0033	     4  	    3  	   406.578	    1.3276	   316.790	    0.0655	    0.0039	    0.0157	     0.064	    0.1278

 uw,dwdT*uT,dwdp*up   6.4668105429415659E-002  -1.9438449975263623E-002  0.24862709880224079     
 	2023	03	27	02:49:06	   249.80	  318.003	    5.0422	   413.995	   0.0015	   0.00037	    0.0029	     4  	    3  	   408.575	    1.3266	   317.790	   -0.0473	    0.0042	    0.0157	     0.065	    0.1251
 uw,dwdT*uT,dwdp*up   6.4670385629224225E-002  -1.8719507605234248E-002  0.24879395812930596     
 	2023	03	27	02:59:07	   249.97	  318.002	    5.0432	   414.010	   0.0009	   0.00072	    0.0044	     4  	    3  	   408.596	    1.3250	   317.790	    0.3277	    0.0040	    0.0157	     0.065	    0.1252
 uw,dwdT*uT,dwdp*up   6.4671388288776666E-002  -1.9062883450339435E-002  0.24857869936252214     
 	2023	03	27	03:09:07	   250.13	  318.002	    5.0444	   414.016	   0.0012	   0.00037	    0.0038	     4  	    3  	   408.613	    1.3223	   317.793	    0.1753	    0.0041	    0.0157	     0.065	    0.1251
 uw,dwdT*uT,dwdp*up   6.4676857701150850E-002  -1.9671216808002476E-002  0.24908379476092629     
 	2023	03	27	03:19:06	   250.30	  318.002	    5.0472	   414.051	   0.0016	   0.00112	    0.0084	     4  	    3  	   408.659	    1.3194	   317.787	    0.8035	    0.0042	    0.0157	     0.065	    0.1253

 uw,dwdT*uT,dwdp*up   6.4986171809760546E-002  -1.9460237791262772E-002  0.24423906758948163     
 	2023	03	27	04:05:37	   251.07	  319.002	    5.4643	   416.031	   0.0017	   0.00035	    0.0034	     4  	    3  	   410.606	    1.3214	   318.790	   -0.0495	    0.0043	    0.0157	     0.065	    0.1225
 uw,dwdT*uT,dwdp*up   6.4984404442639684E-002  -1.8609294800391366E-002  0.24436754411469333     
 	2023	03	27	04:15:37	   251.24	  319.002	    5.4616	   416.020	   0.0011	   0.00053	    0.0049	     4  	    3  	   410.562	    1.3294	   318.793	   -0.3203	    0.0041	    0.0157	     0.065	    0.1225
 uw,dwdT*uT,dwdp*up   6.4986745379379318E-002  -1.9438125829689179E-002  0.24418850009348111     
 	2023	03	27	04:25:36	   251.41	  319.001	    5.4642	   416.035	   0.0017	   0.00016	    0.0012	     4  	    3  	   410.609	    1.3215	   318.790	    0.1227	    0.0042	    0.0157	     0.065	    0.1225
 uw,dwdT*uT,dwdp*up   6.4986199711335443E-002  -1.7960759158169266E-002  0.24432844910326801     
 	2023	03	27	04:35:37	   251.57	  319.001	    5.4636	   416.032	   0.0004	   0.00053	    0.0008	     4  	    3  	   410.597	    1.3235	   318.790	    0.0200	    0.0039	    0.0157	     0.065	    0.1225

 uw,dwdT*uT,dwdp*up   6.5290373074412572E-002  -1.8715983762142160E-002  0.24013423365720268     
 	2023	03	27	05:22:37	   252.36	  320.002	    5.8815	   417.979	   0.0015	   0.00040	    0.0017	     4  	    3  	   412.530	    1.3209	   319.790	   -0.1005	    0.0042	    0.0157	     0.065	    0.1200
 uw,dwdT*uT,dwdp*up   6.5290310493266293E-002  -1.7697449674394093E-002  0.24030843387270806     
 	2023	03	27	05:32:37	   252.53	  320.002	    5.8810	   417.978	   0.0006	   0.00071	    0.0047	     4  	    3  	   412.521	    1.3230	   319.790	    0.0525	    0.0039	    0.0157	     0.065	    0.1201
 uw,dwdT*uT,dwdp*up   6.5291119874481163E-002  -1.7676067734745171E-002  0.24022057579884953     
 	2023	03	27	05:42:37	   252.69	  320.002	    5.8819	   417.984	   0.0005	   0.00059	    0.0001	     4  	    3  	   412.535	    1.3207	   319.790	   -0.0552	    0.0039	    0.0157	     0.065	    0.1200
 uw,dwdT*uT,dwdp*up   6.5291090029502091E-002  -1.7593842529522757E-002  0.24031625318197047     
 	2023	03	27	05:52:36	   252.86	  320.003	    5.8816	   417.983	   0.0004	   0.00073	    0.0038	     4  	    3  	   412.528	    1.3224	   319.790	   -0.2715	    0.0039	    0.0157	     0.065	    0.1201

 uw,dwdT*uT,dwdp*up   6.5591991742044789E-002  -1.7352928618713469E-002  0.23612698804219465     
 	2023	03	27	06:39:06	   253.63	  321.005	    6.3029	   419.910	   0.0005	   0.00049	    0.0007	     4  	    3  	   414.483	    1.3092	   320.790	    0.0203	    0.0039	    0.0157	     0.066	    0.1176
 uw,dwdT*uT,dwdp*up   6.5590912119885242E-002  -1.7705862805244461E-002  0.23605414550526643     
 	2023	03	27	06:49:07	   253.80	  321.005	    6.3009	   419.903	   0.0010	   0.00011	    0.0031	     4  	    3  	   414.450	    1.3156	   320.790	   -0.2478	    0.0040	    0.0157	     0.066	    0.1176
 uw,dwdT*uT,dwdp*up   6.5591383525204050E-002  -1.7434459504528526E-002  0.23604231621662394     
 	2023	03	27	06:59:07	   253.97	  321.005	    6.3018	   419.906	   0.0007	   0.00014	    0.0073	     4  	    3  	   414.464	    1.3131	   320.790	   -0.0485	    0.0040	    0.0157	     0.066	    0.1176
 uw,dwdT*uT,dwdp*up   6.5595146434313828E-002  -1.7523077395074697E-002  0.23606583351806654     
 	2023	03	27	07:09:07	   254.13	  321.006	    6.3053	   419.930	   0.0008	   0.00044	    0.0023	     4  	    3  	   414.514	    1.3066	   320.790	    0.4610	    0.0040	    0.0157	     0.066	    0.1176

 uw,dwdT*uT,dwdp*up   6.5889073406658533E-002  -1.7064902321384585E-002  0.23221020950902446     
 	2023	03	27	07:55:06	   254.90	  322.008	    6.7226	   421.812	   0.0006	   0.00038	    0.0022	     4  	    3  	   416.386	    1.3030	   321.790	    0.0912	    0.0039	    0.0157	     0.066	    0.1153
 uw,dwdT*uT,dwdp*up   6.5889980090586511E-002  -1.7109976497233927E-002  0.23235763016096872     
 	2023	03	27	08:05:06	   255.07	  322.007	    6.7227	   421.817	   0.0007	   0.00068	    0.0065	     4  	    3  	   416.393	    1.3027	   321.790	    0.1227	    0.0040	    0.0157	     0.066	    0.1154
 uw,dwdT*uT,dwdp*up   6.5890901841752558E-002  -1.7642183092980643E-002  0.23225919525253289     
 	2023	03	27	08:15:07	   255.23	  322.008	    6.7236	   421.823	   0.0012	   0.00054	    0.0009	     4  	    3  	   416.403	    1.3016	   321.790	   -0.0617	    0.0041	    0.0157	     0.066	    0.1154
 uw,dwdT*uT,dwdp*up   6.5890500192317167E-002  -1.7200440376900886E-002  0.23215923333702942     
 	2023	03	27	08:25:07	   255.40	  322.008	    6.7221	   421.821	   0.0008	   0.00016	    0.0026	     4  	    3  	   416.381	    1.3065	   321.790	   -0.1347	    0.0040	    0.0157	     0.066	    0.1153

 uw,dwdT*uT,dwdp*up   6.6178498361508534E-002  -1.8447997183526806E-002  0.22868863401783063     
 	2023	03	27	09:11:37	   256.18	  323.004	    7.1357	   423.664	   0.0019	   0.00066	    0.0069	     4  	    3  	   418.203	    1.3058	   322.790	   -0.0612	    0.0043	    0.0157	     0.066	    0.1133
 uw,dwdT*uT,dwdp*up   6.6176372280503298E-002  -1.7412292311422176E-002  0.22860241210795743     
 	2023	03	27	09:21:36	   256.34	  323.004	    7.1322	   423.651	   0.0013	   0.00036	    0.0021	     4  	    3  	   418.151	    1.3152	   322.790	   -0.1657	    0.0041	    0.0157	     0.066	    0.1132
 uw,dwdT*uT,dwdp*up   6.6174943097766226E-002  -1.6772269878078769E-002  0.22858644688472590     
 	2023	03	27	09:31:37	   256.51	  323.003	    7.1320	   423.642	   0.0006	   0.00031	    0.0018	     4  	    3  	   418.155	    1.3121	   322.790	   -0.1585	    0.0040	    0.0157	     0.066	    0.1132
 uw,dwdT*uT,dwdp*up   6.6175208836623908E-002  -1.7188699283052312E-002  0.22862048288368991     
 	2023	03	27	09:41:36	   256.67	  323.003	    7.1325	   423.643	   0.0011	   0.00043	    0.0016	     4  	    3  	   418.159	    1.3116	   322.790	   -0.1202	    0.0041	    0.0157	     0.066	    0.1132

 uw,dwdT*uT,dwdp*up   6.6464542595973383E-002  -1.7328409890566762E-002  0.22494902383711229     
 	2023	03	27	10:28:07	   257.45	  324.013	    7.5533	   425.496	   0.0014	   0.00025	    0.0016	     4  	    3  	   420.010	    1.3061	   323.790	    0.0340	    0.0042	    0.0157	     0.066	    0.1111
 uw,dwdT*uT,dwdp*up   6.6463880766077676E-002  -1.6909434693747675E-002  0.22502302286199788     
 	2023	03	27	10:38:06	   257.62	  324.014	    7.5521	   425.491	   0.0011	   0.00043	    0.0015	     4  	    3  	   419.991	    1.3097	   323.790	   -0.1013	    0.0041	    0.0157	     0.066	    0.1112
 uw,dwdT*uT,dwdp*up   6.6463762993225137E-002  -1.6503548357125253E-002  0.22500895556703965     
 	2023	03	27	10:48:07	   257.78	  324.014	    7.5518	   425.491	   0.0007	   0.00037	    0.0043	     4  	    3  	   419.985	    1.3109	   323.793	    0.1933	    0.0040	    0.0157	     0.066	    0.1111
 uw,dwdT*uT,dwdp*up   6.6462112114834992E-002  -1.6591149887061968E-002  0.22499101368549665     
 	2023	03	27	10:58:07	   257.95	  324.014	    7.5508	   425.480	   0.0008	   0.00026	    0.0031	     4  	    3  	   419.970	    1.3121	   323.790	   -0.0925	    0.0040	    0.0157	     0.066	    0.1111


# file for irun = 13: ./R1132E_R1234yf/R1132E_R1234yf_2303q.txt                                       
# pulse-echo; 20230327 12:50:03                                                                                                                                                                                                                                
# R1132E/1234yf (0.23/0.77) by mass; load from vapor phase at -45C                                                                                                                                                                                             
# xxx                                                                                                                                                                                                                                                          
! scanxtime  =      .0                                                                                                                                                                                                                                         
! NTset = 17; nT =  4; nPID =  3                                                                                                                                                                                                                               
!                 T_cell   T_bath   T_room   T_paro dp/dT_max  TconvDelay TrepDelay                                                                                                                                                                            
! Tset array =   310.000  309.790  294.000    0.000   2.0000      1800.0    600.0                                                                                                                                                                              
! Tset array =   311.000  310.790  294.000    0.000   2.0000      1800.0    600.0                                                                                                                                                                              
! Tset array =   312.000  311.790  294.000    0.000   2.0000      1800.0    600.0                                                                                                                                                                              
! Tset array =   313.000  312.790  294.000    0.000   2.0000      1800.0    600.0                                                                                                                                                                              
! Tset array =   314.000  313.790  294.000    0.000   2.0000      1800.0    600.0                                                                                                                                                                              
! Tset array =   315.000  314.790  294.000    0.000   2.0000      1800.0    600.0                                                                                                                                                                              
! Tset array =   316.000  315.790  294.000    0.000   2.0000      1800.0    600.0                                                                                                                                                                              
! Tset array =   317.000  316.790  294.000    0.000   2.0000      1800.0    600.0                                                                                                                                                                              
! Tset array =   318.000  317.790  294.000    0.000   2.0000      1800.0    600.0                                                                                                                                                                              
! Tset array =   319.000  318.790  294.000    0.000   2.0000      1800.0    600.0                                                                                                                                                                              
! Tset array =   320.000  319.790  294.000    0.000   2.0000      1800.0    600.0                                                                                                                                                                              
! Tset array =   321.000  320.790  294.000    0.000   2.0000      1800.0    600.0                                                                                                                                                                              
! Tset array =   322.000  321.790  294.000    0.000   2.0000      1800.0    600.0                                                                                                                                                                              
! Tset array =   323.000  322.790  294.000    0.000   2.0000      1800.0    600.0                                                                                                                                                                              
! Tset array =   324.000  323.790  294.000    0.000   2.0000      1800.0    600.0                                                                                                                                                                              
! Tset array =   325.000  324.790  294.000    0.000   2.0000      1800.0    600.0                                                                                                                                                                              
! Tset array =   320.000  319.790  294.000    0.000   2.0000      1800.0    600.0                                                                                                                                                                              
!   Pset     =    9  continoue isochore or drop pressure and start next run if p near 8 MPa                                                                                                                                                                    
! Terrmax:         0.2000   0.0200   9.9990 999.0000                                                                                                                                                                                                           
! Tsigmax:         0.0200   0.0200   1.0000  99.0000                                                                                                                                                                                                           
! PID_to_T:           1         2         3                                                                                                                                                                                                                    
!   SSheat   =      0.000     0.000     0.000                                                                                                                                                                                                                  
!   SSheat   =      0.000     0.000     0.000                                                                                                                                                                                                                  
!   SSheat   =      0.000     0.000     0.000                                                                                                                                                                                                                  
!   SSheat   =      0.000     0.000     0.000                                                                                                                                                                                                                  
!   SSheat   =      0.000     0.000     0.000                                                                                                                                                                                                                  
!   SSheat   =      0.000     0.000     0.000                                                                                                                                                                                                                  
!   SSheat   =      0.000     0.000     0.000                                                                                                                                                                                                                  
!   SSheat   =      0.000     0.000     0.000                                                                                                                                                                                                                  
!   SSheat   =      0.000     0.000     0.000                                                                                                                                                                                                                  
!   SSheat   =      0.000     0.000     0.000                                                                                                                                                                                                                  
!   SSheat   =      0.000     0.000     0.000                                                                                                                                                                                                                  
!   SSheat   =      0.000     0.000     0.000                                                                                                                                                                                                                  
!   SSheat   =      0.000     0.000     0.000                                                                                                                                                                                                                  
!   SSheat   =      0.000     0.000     0.000                                                                                                                                                                                                                  
!   SSheat   =      0.000     0.000     0.000                                                                                                                                                                                                                  
!   SSheat   =      0.000     0.000     0.000                                                                                                                                                                                                                  
!   SSheat   =      0.000     0.000     0.000                                                                                                                                                                                                                  
! IQratio(j):         1         2         3                                                                                                                                                                                                                    
! Qratio =          0.000     0.000     0.000                                                                                                                                                                                                                  
! Qratio =          0.000     0.000     0.000                                                                                                                                                                                                                  
! Qratio =          0.000     0.000     0.000                                                                                                                                                                                                                  
! Qratio =          0.000     0.000     0.000                                                                                                                                                                                                                  
! Qratio =          0.000     0.000     0.000                                                                                                                                                                                                                  
! Qratio =          0.000     0.000     0.000                                                                                                                                                                                                                  
! Qratio =          0.000     0.000     0.000                                                                                                                                                                                                                  
! Qratio =          0.000     0.000     0.000                                                                                                                                                                                                                  
! Qratio =          0.000     0.000     0.000                                                                                                                                                                                                                  
! Qratio =          0.000     0.000     0.000                                                                                                                                                                                                                  
! Qratio =          0.000     0.000     0.000                                                                                                                                                                                                                  
! Qratio =          0.000     0.000     0.000                                                                                                                                                                                                                  
! Qratio =          0.000     0.000     0.000                                                                                                                                                                                                                  
! Qratio =          0.000     0.000     0.000                                                                                                                                                                                                                  
! Qratio =          0.000     0.000     0.000                                                                                                                                                                                                                  
! Qratio =          0.000     0.000     0.000                                                                                                                                                                                                                  
! Qratio =          0.000     0.000     0.000                                                                                                                                                                                                                  
! pulse:     8000000.0       2.500          10      10.000  fpulse/Hz, Vpp, Ncycles, burst_int/ms                                                                                                                                                              
# NPread, MainP =   1    1                                                                                                                                                                                                                                     
# Pbaro =           1                                                                                                                                                                                                                                          
# Tcell, Tbaro =    1    3                                                                                                                                                                                                                                     
# ID_pressure =         131549                                                                                                                                                                                                                                 
# ID_temps    =     162CE_1573   Hart_7341   T100_room      paro_1                                                                                                                                                                                             
# ID_Rstd     =   Tin_22212/03                                                                                                                                                                                                                                 
# echox true                                                                                                                                                                                                                                                   
# echoy true                                                                                                                                                                                                                                                   
! about to initialize F700                                                                                                                                                                                                                                     
! about to initialize DSO                                                                                                                                                                                                                                      
! about to initialize AWG                                                                                                                                                                                                                                      
! about to initialize Keithley 2002                                                                                                                                                                                                                            
! about to initialize HP_3458A                                                                                                                                                                                                                                 
! skip initialization of HP power supplies [PID disabled]                                                                                                                                                                                                      
! initialization complete                                                                                                                                                                                                                                      

 uw,dwdT*uT,dwdp*up   6.2073169907755202E-002  -2.1958656761122998E-002  0.28924446419880090     
 	2023	03	27	13:52:30	   260.86	  309.981	    1.7122	   397.383	   0.0007	   0.00046	    0.0053	     4  	    3  	   392.293	    1.2975	   309.790	   -0.3005	    0.0040	    0.0157	     0.062	    0.1500
 uw,dwdT*uT,dwdp*up   6.2075470084638255E-002  -2.2324630343124870E-002  0.28966141148030089     
 	2023	03	27	14:02:30	   261.02	  309.981	    1.7137	   397.397	   0.0010	   0.00100	    0.0096	     4  	    3  	   392.322	    1.2938	   309.788	    0.6505	    0.0040	    0.0157	     0.062	    0.1502
 uw,dwdT*uT,dwdp*up   6.2072982365686549E-002  -2.2711961975098258E-002  0.28923939215497824     
 	2023	03	27	14:12:30	   261.19	  309.982	    1.7135	   397.382	   0.0013	   0.00051	    0.0053	     4  	    3  	   392.312	    1.2922	   309.790	   -1.0448	    0.0041	    0.0157	     0.062	    0.1500
 uw,dwdT*uT,dwdp*up   6.2042963173495468E-002  -2.2184730622745889E-002  0.28933247913700466     
 	2023	03	27	14:22:31	   261.36	  309.982	    1.7132	   397.189	   0.0009	   0.00063	    0.3295	     4  	    3  	   392.306	    1.2448	   309.790	   -0.1557	    0.0040	    0.0157	     0.062	    0.1501

 uw,dwdT*uT,dwdp*up   6.2413238260952623E-002  -2.1293473241013532E-002  0.28443541494755525     
 	2023	03	27	15:14:32	   262.22	  310.997	    2.1325	   399.560	   0.0005	   0.00142	    0.0078	     4  	    3  	   394.428	    1.3012	   310.790	    1.6377	    0.0039	    0.0157	     0.062	    0.1469
 uw,dwdT*uT,dwdp*up   6.2416116586170550E-002  -2.1233788882332624E-002  0.28342580621524266     
 	2023	03	27	15:24:31	   262.39	  310.997	    2.1346	   399.578	   0.0004	   0.00061	    0.0026	     4  	    3  	   394.466	    1.2960	   310.790	    0.5743	    0.0039	    0.0157	     0.062	    0.1464
 uw,dwdT*uT,dwdp*up   6.2418005654347006E-002  -2.1171968709944491E-002  0.28324086584909652     
 	2023	03	27	15:34:31	   262.56	  310.997	    2.1357	   399.590	   0.0003	   0.00032	    0.0010	     4  	    3  	   394.486	    1.2939	   310.790	    0.0605	    0.0039	    0.0157	     0.062	    0.1463
 uw,dwdT*uT,dwdp*up   6.2419374070747699E-002  -2.1978426304615255E-002  0.28327504312494556     
 	2023	03	27	15:44:32	   262.72	  310.999	    2.1357	   399.599	   0.0011	   0.00038	    0.0105	     4  	    3  	   394.477	    1.2986	   310.790	   -0.2812	    0.0041	    0.0157	     0.062	    0.1463

 uw,dwdT*uT,dwdp*up   6.2731140634422200E-002  -2.1034675947683094E-002  0.27825505848010307     
 	2023	03	27	16:35:32	   263.57	  311.998	    2.5529	   401.595	   0.0008	   0.00109	    0.3288	     4  	    3  	   396.614	    1.2560	   311.790	    0.9223	    0.0040	    0.0157	     0.063	    0.1431
 uw,dwdT*uT,dwdp*up   6.2764347907357715E-002  -2.1101445297243431E-002  0.27772326650349904     
 	2023	03	27	16:45:32	   263.74	  311.998	    2.5562	   401.808	   0.0008	   0.00064	    0.0033	     4  	    3  	   396.669	    1.2954	   311.790	    0.7478	    0.0040	    0.0157	     0.063	    0.1428
 uw,dwdT*uT,dwdp*up   6.2764725197182264E-002  -2.1409253534472462E-002  0.27762191885180854     
 	2023	03	27	16:55:33	   263.91	  311.999	    2.5557	   401.810	   0.0011	   0.00045	    0.0083	     4  	    3  	   396.657	    1.2991	   311.790	    0.0622	    0.0041	    0.0157	     0.063	    0.1428
 uw,dwdT*uT,dwdp*up   6.2769072717879348E-002  -2.0896000194199540E-002  0.27787045954140444     
 	2023	03	27	17:05:32	   264.07	  311.998	    2.5565	   401.838	   0.0006	   0.00083	    0.0068	     4  	    3  	   396.677	    1.3011	   311.790	    0.0198	    0.0040	    0.0157	     0.063	    0.1429

 uw,dwdT*uT,dwdp*up   6.3098862956297228E-002  -2.0419304791462277E-002  0.27224797810349538     
 	2023	03	27	17:57:03	   264.93	  312.999	    2.9697	   403.949	   0.0006	   0.00026	    0.0051	     4  	    3  	   398.704	    1.3156	   312.790	   -0.2083	    0.0039	    0.0157	     0.063	    0.1394
 uw,dwdT*uT,dwdp*up   6.3100581008490739E-002  -2.1188993731292998E-002  0.27225104494522795     
 	2023	03	27	18:07:03	   265.10	  313.000	    2.9697	   403.960	   0.0012	   0.00025	    0.0018	     4  	    3  	   398.699	    1.3196	   312.790	   -0.0780	    0.0041	    0.0157	     0.063	    0.1394
 uw,dwdT*uT,dwdp*up   6.3101985169925656E-002  -2.0727424870515557E-002  0.27232885916304722     
 	2023	03	27	18:17:03	   265.27	  312.999	    2.9715	   403.969	   0.0009	   0.00054	    0.0040	     4  	    3  	   398.735	    1.3127	   312.790	    0.2173	    0.0040	    0.0157	     0.063	    0.1395
 uw,dwdT*uT,dwdp*up   6.3102658347302415E-002  -2.1622588585023899E-002  0.27224133693533720     
 	2023	03	27	18:27:02	   265.43	  312.999	    2.9717	   403.973	   0.0015	   0.00038	    0.0040	     4  	    3  	   398.737	    1.3132	   312.790	   -0.2423	    0.0042	    0.0157	     0.063	    0.1395

 uw,dwdT*uT,dwdp*up   6.3410016870546690E-002  -2.1825463903688284E-002  0.26697112086931646     
 	2023	03	27	19:18:03	   266.28	  314.017	    3.3994	   405.941	   0.0018	   0.00051	    0.3345	     4  	    3  	   400.902	    1.2570	   313.790	    0.0867	    0.0043	    0.0157	     0.063	    0.1363
 uw,dwdT*uT,dwdp*up   6.3437921198196551E-002  -2.0236318093291371E-002  0.26700433475134050     
 	2023	03	27	19:28:03	   266.45	  314.017	    3.3973	   406.120	   0.0009	   0.00047	    0.0065	     4  	    3  	   400.862	    1.3116	   313.790	   -0.5563	    0.0040	    0.0157	     0.063	    0.1362
 uw,dwdT*uT,dwdp*up   6.3437763505995254E-002  -2.0341348835336750E-002  0.26703390139688377     
 	2023	03	27	19:38:03	   266.62	  314.017	    3.3963	   406.119	   0.0010	   0.00048	    0.0038	     4  	    3  	   400.845	    1.3157	   313.790	   -0.2147	    0.0040	    0.0157	     0.063	    0.1362
 uw,dwdT*uT,dwdp*up   6.3409277879326639E-002  -2.0865763706399598E-002  0.26696330105869354     
 	2023	03	27	19:48:03	   266.78	  314.018	    3.3982	   405.936	   0.0013	   0.00043	    0.3384	     4  	    3  	   400.874	    1.2627	   313.790	    0.3220	    0.0041	    0.0157	     0.063	    0.1363

 uw,dwdT*uT,dwdp*up   6.3739046678083749E-002  -1.9755452090760739E-002  0.26289972218146096     
 	2023	03	27	20:39:03	   267.63	  315.008	    3.7999	   408.047	   0.0008	   0.00113	    0.0126	     4  	    3  	   402.707	    1.3262	   314.790	   -0.2695	    0.0040	    0.0157	     0.064	    0.1336
 uw,dwdT*uT,dwdp*up   6.3734998417881314E-002  -1.9503685571135253E-002  0.26246900330064921     
 	2023	03	27	20:49:03	   267.80	  315.010	    3.7977	   408.022	   0.0005	   0.00060	    0.0076	     4  	    3  	   402.662	    1.3309	   314.790	   -0.2085	    0.0039	    0.0157	     0.064	    0.1334
 uw,dwdT*uT,dwdp*up   6.3729238834233523E-002  -2.0307397694716501E-002  0.26262386592077719     
 	2023	03	27	20:59:03	   267.97	  315.008	    3.7952	   407.985	   0.0012	   0.00075	    0.0049	     4  	    3  	   402.631	    1.3297	   314.790	   -0.5800	    0.0041	    0.0157	     0.064	    0.1335
 uw,dwdT*uT,dwdp*up   6.3727916849998470E-002  -1.9555719229221981E-002  0.26245118866698519     
 	2023	03	27	21:09:03	   268.13	  315.010	    3.7948	   407.976	   0.0006	   0.00046	    0.0082	     4  	    3  	   402.615	    1.3315	   314.790	    0.0210	    0.0039	    0.0157	     0.064	    0.1334

 uw,dwdT*uT,dwdp*up   6.4032398308768348E-002  -1.9230652996163170E-002  0.25776734838655985     
 	2023	03	27	21:59:33	   268.97	  316.001	    4.2035	   409.925	   0.0006	   0.00037	    0.0026	     4  	    3  	   404.542	    1.3307	   315.790	    0.0643	    0.0040	    0.0157	     0.064	    0.1306
 uw,dwdT*uT,dwdp*up   6.4031276147417215E-002  -1.9367211244530613E-002  0.25781115523455422     
 	2023	03	27	22:09:33	   269.14	  315.999	    4.2025	   409.918	   0.0008	   0.00043	    0.0064	     4  	    3  	   404.532	    1.3315	   315.790	   -0.1140	    0.0040	    0.0157	     0.064	    0.1306
 uw,dwdT*uT,dwdp*up   6.4028233055005254E-002  -1.9768044404879705E-002  0.25788641755570069     
 	2023	03	27	22:19:32	   269.31	  316.000	    4.1999	   409.899	   0.0011	   0.00046	    0.0061	     4  	    3  	   404.487	    1.3380	   315.790	   -0.4247	    0.0041	    0.0157	     0.064	    0.1307
 uw,dwdT*uT,dwdp*up   6.4027815765652418E-002  -1.9906628044035930E-002  0.25809668000667096     
 	2023	03	27	22:29:32	   269.47	  316.000	    4.1994	   409.896	   0.0012	   0.00077	    0.0079	     4  	    3  	   404.479	    1.3392	   315.790	    0.1840	    0.0041	    0.0157	     0.064	    0.1308

 uw,dwdT*uT,dwdp*up   6.4335262800712639E-002  -1.8686924679898388E-002  0.25355474790935584     
 	2023	03	27	23:20:33	   270.32	  316.993	    4.6125	   411.864	   0.0004	   0.00081	    0.0068	     4  	    3  	   406.446	    1.3331	   316.790	   -0.1315	    0.0039	    0.0157	     0.064	    0.1280
 uw,dwdT*uT,dwdp*up   6.4334546418878077E-002  -1.8886955103749038E-002  0.25324136569688332     
 	2023	03	27	23:30:33	   270.49	  316.992	    4.6117	   411.860	   0.0007	   0.00011	    0.0039	     4  	    3  	   406.435	    1.3347	   316.790	   -0.0183	    0.0040	    0.0157	     0.064	    0.1279
 uw,dwdT*uT,dwdp*up   6.4335371891003384E-002  -1.9301935723957588E-002  0.25322874205274459     
 	2023	03	27	23:40:33	   270.66	  316.992	    4.6129	   411.865	   0.0011	   0.00020	    0.0007	     4  	    3  	   406.456	    1.3308	   316.790	    0.1475	    0.0041	    0.0157	     0.064	    0.1279
 uw,dwdT*uT,dwdp*up   6.4334653604506728E-002  -1.8910541120186891E-002  0.25325492247516429     
 	2023	03	27	23:50:33	   270.82	  316.992	    4.6127	   411.860	   0.0007	   0.00030	    0.0043	     4  	    3  	   406.455	    1.3298	   316.790	   -0.0282	    0.0040	    0.0157	     0.064	    0.1279

 uw,dwdT*uT,dwdp*up   6.4647420965776622E-002  -1.9156924055646847E-002  0.24885012907522333     
 	2023	03	28	00:41:03	   271.67	  318.002	    5.0332	   413.863	   0.0013	   0.00048	    0.0012	     4  	    3  	   408.436	    1.3287	   317.795	    0.1343	    0.0041	    0.0157	     0.065	    0.1252
 uw,dwdT*uT,dwdp*up   6.4646165002241116E-002  -1.8917834382032029E-002  0.24874630390293204     
 	2023	03	28	00:51:03	   271.83	  318.000	    5.0331	   413.855	   0.0011	   0.00019	    0.0016	     4  	    3  	   408.442	    1.3253	   317.790	   -0.2200	    0.0041	    0.0157	     0.065	    0.1252
 uw,dwdT*uT,dwdp*up   6.4646517746030183E-002  -1.8558124458633297E-002  0.24909672638344574     
 	2023	03	28	01:01:02	   272.00	  318.000	    5.0330	   413.857	   0.0007	   0.00085	    0.0025	     4  	    3  	   408.443	    1.3256	   317.790	    0.2025	    0.0040	    0.0157	     0.065	    0.1253
 uw,dwdT*uT,dwdp*up   6.4645726540089765E-002  -1.8486362047802234E-002  0.24902526680779180     
 	2023	03	28	01:11:03	   272.17	  318.002	    5.0321	   413.852	   0.0007	   0.00073	    0.0046	     4  	    3  	   408.417	    1.3306	   317.790	   -0.1135	    0.0040	    0.0157	     0.065	    0.1253

 uw,dwdT*uT,dwdp*up   6.4958845958339284E-002  -1.8455785072048075E-002  0.24447570399993779     
 	2023	03	28	02:01:32	   273.01	  319.001	    5.4516	   415.856	   0.0010	   0.00035	    0.0089	     4  	    3  	   410.412	    1.3265	   318.790	   -0.1648	    0.0040	    0.0157	     0.065	    0.1226
 uw,dwdT*uT,dwdp*up   6.4962571484263251E-002  -1.9165581799813446E-002  0.24476527298783018     
 	2023	03	28	02:11:32	   273.17	  319.000	    5.4543	   415.880	   0.0015	   0.00090	    0.0031	     4  	    3  	   410.456	    1.3215	   318.790	    0.4208	    0.0042	    0.0157	     0.065	    0.1228
 uw,dwdT*uT,dwdp*up   6.4964147548888809E-002  -1.8075650805866799E-002  0.24444202426968564     
 	2023	03	28	02:21:33	   273.34	  319.000	    5.4562	   415.890	   0.0006	   0.00048	    0.0047	     4  	    3  	   410.485	    1.3167	   318.790	    0.2567	    0.0039	    0.0157	     0.065	    0.1226
 uw,dwdT*uT,dwdp*up   6.4964834146733388E-002  -1.8859525768715659E-002  0.24445076901127838     
 	2023	03	28	02:31:33	   273.51	  319.000	    5.4563	   415.895	   0.0013	   0.00050	    0.0056	     4  	    3  	   410.487	    1.3174	   318.790	   -0.0633	    0.0041	    0.0157	     0.065	    0.1226

 uw,dwdT*uT,dwdp*up   6.5276540442830183E-002  -1.7559411992058554E-002  0.24044859299561155     
 	2023	03	28	03:22:03	   274.35	  320.003	    5.8771	   417.890	   0.0002	   0.00080	    0.0104	     4  	    3  	   412.458	    1.3170	   319.790	    0.2070	    0.0039	    0.0157	     0.065	    0.1202
 uw,dwdT*uT,dwdp*up   6.5277737983787790E-002  -1.7969726708365035E-002  0.24008792337610135     
 	2023	03	28	03:32:03	   274.52	  320.001	    5.8796	   417.898	   0.0009	   0.00004	    0.0052	     4  	    3  	   412.503	    1.3079	   319.790	    0.1322	    0.0040	    0.0157	     0.065	    0.1200
 uw,dwdT*uT,dwdp*up   6.5277587933448594E-002  -2.0649254809281984E-002  0.24013050957497478     
 	2023	03	28	03:42:03	   274.68	  320.002	    5.8785	   417.897	   0.0024	   0.00021	    0.0087	     4  	    3  	   412.483	    1.3126	   319.790	   -0.1065	    0.0046	    0.0157	     0.065	    0.1201
 uw,dwdT*uT,dwdp*up   6.5279300371654900E-002  -1.8548229388619393E-002  0.24056597034842209     
 	2023	03	28	03:52:03	   274.85	  320.002	    5.8789	   417.908	   0.0014	   0.00097	    0.0102	     4  	    3  	   412.489	    1.3136	   319.790	   -0.0330	    0.0041	    0.0157	     0.065	    0.1202

 uw,dwdT*uT,dwdp*up   6.5585212614272553E-002  -1.7719553712131846E-002  0.23610805667644497     
 	2023	03	28	04:42:33	   275.69	  321.005	    6.3014	   419.866	   0.0010	   0.00038	    0.0040	     4  	    3  	   414.461	    1.3042	   320.790	    0.1985	    0.0040	    0.0157	     0.066	    0.1176
 uw,dwdT*uT,dwdp*up   6.5586590783809934E-002  -1.7523543991150966E-002  0.23609219035487797     
 	2023	03	28	04:52:33	   275.86	  321.005	    6.3014	   419.875	   0.0008	   0.00034	    0.0067	     4  	    3  	   414.462	    1.3062	   320.790	   -0.0480	    0.0040	    0.0157	     0.066	    0.1176
 uw,dwdT*uT,dwdp*up   6.5587293048240125E-002  -1.7434984292455387E-002  0.23620403888926525     
 	2023	03	28	05:02:33	   276.02	  321.004	    6.3011	   419.880	   0.0007	   0.00059	    0.0009	     4  	    3  	   414.461	    1.3074	   320.790	   -0.1215	    0.0040	    0.0157	     0.066	    0.1177
 uw,dwdT*uT,dwdp*up   6.5586749440147779E-002  -1.7706342701140299E-002  0.23614816315926407     
 	2023	03	28	05:12:33	   276.19	  321.004	    6.3003	   419.876	   0.0010	   0.00044	    0.0038	     4  	    3  	   414.446	    1.3103	   320.790	   -0.0840	    0.0040	    0.0157	     0.066	    0.1177

 uw,dwdT*uT,dwdp*up   6.5885071018034244E-002  -1.7288338712583805E-002  0.23233247739295665     
 	2023	03	28	06:02:33	   277.02	  322.007	    6.7206	   421.786	   0.0009	   0.00058	    0.0024	     4  	    3  	   416.361	    1.3031	   321.790	   -0.1522	    0.0040	    0.0157	     0.066	    0.1154
 uw,dwdT*uT,dwdp*up   6.5883472777160640E-002  -1.8766695186127960E-002  0.23223039770808701     
 	2023	03	28	06:12:33	   277.19	  322.009	    6.7194	   421.776	   0.0019	   0.00027	    0.0043	     4  	    3  	   416.335	    1.3068	   321.790	   -0.3123	    0.0043	    0.0157	     0.066	    0.1154
 uw,dwdT*uT,dwdp*up   6.5882817267023872E-002  -1.7214338743922152E-002  0.23228955852736810     
 	2023	03	28	06:22:33	   277.36	  322.008	    6.7188	   421.772	   0.0008	   0.00043	    0.0019	     4  	    3  	   416.332	    1.3065	   321.790	   -0.0890	    0.0040	    0.0157	     0.066	    0.1154
 uw,dwdT*uT,dwdp*up   6.5881284582398045E-002  -1.8602845495217936E-002  0.23237936564577116     
 	2023	03	28	06:32:33	   277.52	  322.007	    6.7178	   421.762	   0.0018	   0.00058	    0.0039	     4  	    3  	   416.318	    1.3075	   321.790	   -0.1970	    0.0043	    0.0157	     0.066	    0.1155

 uw,dwdT*uT,dwdp*up   6.6159921092009022E-002  -1.6894231615234338E-002  0.22866185324295468     
 	2023	03	28	07:22:33	   278.36	  323.005	    7.1281	   423.545	   0.0008	   0.00033	    0.0094	     4  	    3  	   418.087	    1.3056	   322.790	    0.2047	    0.0040	    0.0157	     0.066	    0.1133
 uw,dwdT*uT,dwdp*up   6.6158121640228079E-002  -1.7599965211409989E-002  0.22864547619511327     
 	2023	03	28	07:32:33	   278.52	  323.004	    7.1270	   423.534	   0.0014	   0.00022	    0.0005	     4  	    3  	   418.077	    1.3053	   322.790	   -0.0575	    0.0041	    0.0157	     0.066	    0.1133
 uw,dwdT*uT,dwdp*up   6.6154620265986327E-002  -1.7549131580102590E-002  0.22907093763370925     
 	2023	03	28	07:42:32	   278.69	  323.003	    7.1243	   423.512	   0.0014	   0.00093	    0.0023	     4  	    3  	   418.038	    1.3093	   322.790	   -0.3172	    0.0041	    0.0157	     0.066	    0.1135
 uw,dwdT*uT,dwdp*up   6.6153399283691447E-002  -1.7076306769837700E-002  0.22892883452281926     
 	2023	03	28	07:52:33	   278.86	  323.005	    7.1232	   423.504	   0.0010	   0.00072	    0.0090	     4  	    3  	   418.015	    1.3130	   322.790	   -0.0618	    0.0040	    0.0157	     0.066	    0.1134

 uw,dwdT*uT,dwdp*up   6.6440615544955228E-002  -1.7521991539664387E-002  0.22512615904786509     
 	2023	03	28	08:43:03	   279.70	  324.015	    7.5430	   425.342	   0.0016	   0.00031	    0.0030	     4  	    3  	   419.854	    1.3071	   323.790	    0.0125	    0.0042	    0.0157	     0.066	    0.1113
 uw,dwdT*uT,dwdp*up   6.6439121662327849E-002  -1.7749669359799453E-002  0.22521327317157619     
 	2023	03	28	08:53:03	   279.87	  324.014	    7.5420	   425.333	   0.0017	   0.00051	    0.0012	     4  	    3  	   419.846	    1.3070	   323.793	   -0.1945	    0.0043	    0.0157	     0.066	    0.1113
 uw,dwdT*uT,dwdp*up   6.6439089064521603E-002  -1.7685017166513200E-002  0.22509194230930016     
 	2023	03	28	09:03:03	   280.03	  324.014	    7.5435	   425.333	   0.0017	   0.00021	    0.0045	     4  	    3  	   419.866	    1.3019	   323.790	    0.2670	    0.0042	    0.0157	     0.066	    0.1113
 uw,dwdT*uT,dwdp*up   6.6438321849801682E-002  -1.7254146328514568E-002  0.22520063239853658     
 	2023	03	28	09:13:03	   280.20	  324.014	    7.5415	   425.328	   0.0014	   0.00046	    0.0030	     4  	    3  	   419.836	    1.3081	   323.790	   -0.1675	    0.0041	    0.0157	     0.066	    0.1113

 uw,dwdT*uT,dwdp*up   6.6715913353690842E-002  -1.8327000201805874E-002  0.22179039703396664     
 	2023	03	28	10:03:02	   281.03	  325.007	    7.9527	   427.105	   0.0022	   0.00046	    0.0008	     4  	    3  	   421.606	    1.3043	   324.790	   -0.0505	    0.0045	    0.0157	     0.067	    0.1094
 uw,dwdT*uT,dwdp*up   6.6716090789665949E-002  -1.6221512128834673E-002  0.22169931521901950     
 	2023	03	28	10:13:02	   281.20	  325.008	    7.9531	   427.106	   0.0007	   0.00014	    0.0039	     4  	    3  	   421.607	    1.3043	   324.790	    0.0258	    0.0040	    0.0157	     0.067	    0.1093
 uw,dwdT*uT,dwdp*up   6.6716488004819788E-002  -1.6574046707595217E-002  0.22172553955629631     
 	2023	03	28	10:23:03	   281.37	  325.008	    7.9529	   427.109	   0.0011	   0.00027	    0.0067	     4  	    3  	   421.604	    1.3055	   324.790	    0.0370	    0.0040	    0.0157	     0.067	    0.1093
 uw,dwdT*uT,dwdp*up   6.6717589623452700E-002  -1.6050803347747826E-002  0.22183165179067399     
 	2023	03	28	10:33:03	   281.53	  325.008	    7.9547	   427.116	   0.0003	   0.00060	    0.0022	     4  	    3  	   421.629	    1.3012	   324.790	    0.2080	    0.0039	    0.0157	     0.067	    0.1093


# file for irun = 14: ./R1132E_R1234yf/R1132E_R1234yf_2303s2_sel.txt                                  
# pulse-echo; 20230328 17:27:02                                                                                                                                                                                                                                
# R1132E/1234yf (0.23/0.77) by mass; load from vapor phase at -45C                                                                                                                                                                                             
# xxx                                                                                                                                                                                                                                                          
! scanxtime  =      .0                                                                                                                                                                                                                                         
! NTset = 14; nT =  4; nPID =  3                                                                                                                                                                                                                               
!                 T_cell   T_bath   T_room   T_paro dp/dT_max  TconvDelay TrepDelay                                                                                                                                                                            
! Tset array =   322.000  321.790  294.000    0.000   2.0000      1800.0    600.0                                                                                                                                                                              
! Tset array =   324.000  323.790  294.000    0.000   2.0000      1800.0    600.0                                                                                                                                                                              
! Tset array =   326.000  325.790  294.000    0.000   2.0000      1800.0    600.0                                                                                                                                                                              
! Tset array =   328.000  327.790  294.000    0.000   2.0000      1800.0    600.0                                                                                                                                                                              
! Tset array =   330.000  329.790  294.000    0.000   2.0000      1800.0    600.0                                                                                                                                                                              
! Tset array =   332.000  331.790  294.000    0.000   2.0000      1800.0    600.0                                                                                                                                                                              
! Tset array =   334.000  333.790  294.000    0.000   2.0000      1800.0    600.0                                                                                                                                                                              
! Tset array =   336.000  335.790  294.000    0.000   2.0000      1800.0    600.0                                                                                                                                                                              
! Tset array =   338.000  337.790  294.000    0.000   2.0000      1800.0    600.0                                                                                                                                                                              
! Tset array =   338.000  337.790  294.000    0.000   2.0000      1800.0    600.0                                                                                                                                                                              
!   Pset     =    9  continoue isochore or drop pressure and start next run if p near 8 MPa                                                                                                                                                                    
! Tset array =   340.000  339.790  294.000    0.000   2.0000      1800.0    600.0                                                                                                                                                                              
!   Pset     =    9  continoue isochore or drop pressure and start next run if p near 8 MPa                                                                                                                                                                    
! Tset array =   342.000  341.790  294.000    0.000   2.0000      1800.0    600.0                                                                                                                                                                              
!   Pset     =    9  continoue isochore or drop pressure and start next run if p near 8 MPa                                                                                                                                                                    
! Tset array =   344.000  343.790  294.000    0.000   2.0000      1800.0    600.0                                                                                                                                                                              
!   Pset     =    9  continoue isochore or drop pressure and start next run if p near 8 MPa                                                                                                                                                                    
! Tset array =   330.000  329.790  294.000    0.000   2.0000      1800.0    600.0                                                                                                                                                                              
!   Pset     =    9  continoue isochore or drop pressure and start next run if p near 8 MPa                                                                                                                                                                    
! Terrmax:         0.2000   0.0200   9.9990 999.0000                                                                                                                                                                                                           
! Tsigmax:         0.0200   0.0200   1.0000  99.0000                                                                                                                                                                                                           
! PID_to_T:           1         2         3                                                                                                                                                                                                                    
!   SSheat   =      0.000     0.000     0.000                                                                                                                                                                                                                  
!   SSheat   =      0.000     0.000     0.000                                                                                                                                                                                                                  
!   SSheat   =      0.000     0.000     0.000                                                                                                                                                                                                                  
!   SSheat   =      0.000     0.000     0.000                                                                                                                                                                                                                  
!   SSheat   =      0.000     0.000     0.000                                                                                                                                                                                                                  
!   SSheat   =      0.000     0.000     0.000                                                                                                                                                                                                                  
!   SSheat   =      0.000     0.000     0.000                                                                                                                                                                                                                  
!   SSheat   =      0.000     0.000     0.000                                                                                                                                                                                                                  
!   SSheat   =      0.000     0.000     0.000                                                                                                                                                                                                                  
!   SSheat   =      0.000     0.000     0.000                                                                                                                                                                                                                  
!   SSheat   =      0.000     0.000     0.000                                                                                                                                                                                                                  
!   SSheat   =      0.000     0.000     0.000                                                                                                                                                                                                                  
!   SSheat   =      0.000     0.000     0.000                                                                                                                                                                                                                  
!   SSheat   =      0.000     0.000     0.000                                                                                                                                                                                                                  
! IQratio(j):         1         2         3                                                                                                                                                                                                                    
! Qratio =          0.000     0.000     0.000                                                                                                                                                                                                                  
! Qratio =          0.000     0.000     0.000                                                                                                                                                                                                                  
! Qratio =          0.000     0.000     0.000                                                                                                                                                                                                                  
! Qratio =          0.000     0.000     0.000                                                                                                                                                                                                                  
! Qratio =          0.000     0.000     0.000                                                                                                                                                                                                                  
! Qratio =          0.000     0.000     0.000                                                                                                                                                                                                                  
! Qratio =          0.000     0.000     0.000                                                                                                                                                                                                                  
! Qratio =          0.000     0.000     0.000                                                                                                                                                                                                                  
! Qratio =          0.000     0.000     0.000                                                                                                                                                                                                                  
! Qratio =          0.000     0.000     0.000                                                                                                                                                                                                                  
! Qratio =          0.000     0.000     0.000                                                                                                                                                                                                                  
! Qratio =          0.000     0.000     0.000                                                                                                                                                                                                                  
! Qratio =          0.000     0.000     0.000                                                                                                                                                                                                                  
! Qratio =          0.000     0.000     0.000                                                                                                                                                                                                                  
! pulse:     8000000.0       2.500          10      10.000  fpulse/Hz, Vpp, Ncycles, burst_int/ms                                                                                                                                                              
# NPread, MainP =   1    1                                                                                                                                                                                                                                     
# Pbaro =           1                                                                                                                                                                                                                                          
# Tcell, Tbaro =    1    3                                                                                                                                                                                                                                     
# ID_pressure =         131549                                                                                                                                                                                                                                 
# ID_temps    =     162CE_1573   Hart_7341   T100_room      paro_1                                                                                                                                                                                             
# ID_Rstd     =   Tin_22212/03                                                                                                                                                                                                                                 
# echox true                                                                                                                                                                                                                                                   
# echoy true                                                                                                                                                                                                                                                   
! about to initialize F700                                                                                                                                                                                                                                     
! about to initialize DSO                                                                                                                                                                                                                                      
! about to initialize AWG                                                                                                                                                                                                                                      
! about to initialize Keithley 2002                                                                                                                                                                                                                            
! about to initialize HP_3458A                                                                                                                                                                                                                                 
! skip initialization of HP power supplies [PID disabled]                                                                                                                                                                                                      
! initialization complete                                                                                                                                                                                                                                      

 uw,dwdT*uT,dwdp*up   5.3295687606935878E-002  -2.3274640440560285E-002  0.35809815196017697     
 	2023	03	29	09:21:44	   304.34	  322.010	    2.4505	   341.191	   0.0007	   0.00035	    0.0278	     4  	    3  	   339.116	    0.6119	   321.790	    0.3168	    0.0040	    0.0157	     0.053	    0.2225
 uw,dwdT*uT,dwdp*up   5.3306823410515278E-002  -2.3575444959271111E-002  0.35817914830129111     
 	2023	03	29	09:42:14	   304.69	  322.007	    2.4510	   341.262	   0.0010	   0.00055	    0.0168	     4  	    3  	   339.140	    0.6256	   321.790	    0.0833	    0.0040	    0.0157	     0.053	    0.2225
 uw,dwdT*uT,dwdp*up   5.3319324235202414E-002  -2.3067566698988885E-002  0.36121988595385240     
 	2023	03	29	10:02:44	   305.03	  322.009	    2.4535	   341.342	   0.0005	   0.00216	    0.0191	     4  	    3  	   339.189	    0.6347	   321.790	    0.2055	    0.0039	    0.0158	     0.053	    0.2241
 uw,dwdT*uT,dwdp*up   5.3327002089211151E-002  -2.3668511684201528E-002  0.35823255939390963     
 	2023	03	29	10:23:14	   305.37	  322.009	    2.4557	   341.391	   0.0010	   0.00084	    0.0161	     4  	    3  	   339.238	    0.6347	   321.790	    0.3523	    0.0040	    0.0157	     0.053	    0.2224

 uw,dwdT*uT,dwdp*up   5.4071391836734033E-002  -2.2352364305838569E-002  0.34186104824670249     
 	2023	03	29	11:31:14	   306.50	  324.015	    3.1636	   346.157	   0.0010	   0.00097	    0.0089	     4  	    3  	   343.612	    0.7406	   323.790	    0.1708	    0.0040	    0.0157	     0.054	    0.2097
 uw,dwdT*uT,dwdp*up   5.4074100307063729E-002  -2.3335372374830517E-002  0.34205812827253845     
 	2023	03	29	11:51:44	   306.84	  324.014	    3.1657	   346.174	   0.0016	   0.00118	    0.0007	     4  	    3  	   343.666	    0.7298	   323.790	    0.2020	    0.0042	    0.0157	     0.054	    0.2098
 uw,dwdT*uT,dwdp*up   5.4075253806919847E-002  -2.3173750892070771E-002  0.34127793245806343     
 	2023	03	29	12:12:14	   307.19	  324.015	    3.1645	   346.181	   0.0015	   0.00041	    0.0060	     4  	    3  	   343.633	    0.7415	   323.790	   -0.0293	    0.0042	    0.0157	     0.054	    0.2094
 uw,dwdT*uT,dwdp*up   5.4075171550889291E-002  -2.1845091882283806E-002  0.34141504208760232     
 	2023	03	29	12:32:44	   307.53	  324.014	    3.1643	   346.181	   0.0005	   0.00060	    0.0064	     4  	    3  	   343.634	    0.7413	   323.790	   -0.0462	    0.0039	    0.0157	     0.054	    0.2094

 uw,dwdT*uT,dwdp*up   5.4773228977436826E-002  -2.5254934540952616E-002  0.32653373875759767     
 	2023	03	29	13:40:44	   308.66	  326.004	    3.8634	   350.650	   0.0028	   0.00044	    0.0060	     4  	    3  	   347.769	    0.8282	   325.790	   -0.0167	    0.0048	    0.0157	     0.055	    0.1982
 uw,dwdT*uT,dwdp*up   5.4772845287485612E-002  -2.1467760571292824E-002  0.32650162074370287     
 	2023	03	29	14:01:14	   309.00	  326.004	    3.8643	   350.647	   0.0011	   0.00046	    0.0058	     4  	    3  	   347.791	    0.8213	   325.790	    0.0452	    0.0041	    0.0157	     0.055	    0.1981
 uw,dwdT*uT,dwdp*up   5.4772475364531094E-002  -2.1303476924202192E-002  0.32696088592807376     
 	2023	03	29	14:21:44	   309.34	  326.004	    3.8636	   350.645	   0.0010	   0.00093	    0.0027	     4  	    3  	   347.776	    0.8248	   325.790	   -0.0002	    0.0040	    0.0157	     0.055	    0.1983
 uw,dwdT*uT,dwdp*up   5.4773267596936827E-002  -2.0896496459060825E-002  0.32816444360295888     
 	2023	03	29	14:42:14	   309.69	  326.004	    3.8633	   350.650	   0.0006	   0.00163	    0.0048	     4  	    3  	   347.766	    0.8293	   325.790	   -0.1085	    0.0040	    0.0157	     0.055	    0.1989

 uw,dwdT*uT,dwdp*up   5.5449300686152898E-002  -2.2228908929979644E-002  0.31289681978103490     
 	2023	03	29	15:51:14	   310.84	  328.009	    4.5710	   354.978	   0.0021	   0.00058	    0.0040	     4  	    3  	   351.881	    0.8800	   327.790	   -0.0098	    0.0044	    0.0157	     0.055	    0.1879
 uw,dwdT*uT,dwdp*up   5.5452579187209410E-002  -1.9920303770878934E-002  0.31462510714592234     
 	2023	03	29	16:11:44	   311.18	  328.008	    4.5733	   354.999	   0.0006	   0.00179	    0.0082	     4  	    3  	   351.934	    0.8710	   327.790	    0.0980	    0.0040	    0.0158	     0.055	    0.1887
 uw,dwdT*uT,dwdp*up   5.5454280603211226E-002  -2.0819390581166441E-002  0.31319823774221273     
 	2023	03	29	16:32:14	   311.52	  328.007	    4.5755	   355.010	   0.0014	   0.00105	    0.0096	     4  	    3  	   351.981	    0.8604	   327.790	    0.1987	    0.0041	    0.0157	     0.055	    0.1880
 uw,dwdT*uT,dwdp*up   5.5451007769724052E-002  -2.0037085557967856E-002  0.31492703776661640     
 	2023	03	29	16:52:44	   311.86	  328.007	    4.5723	   354.989	   0.0008	   0.00190	    0.0097	     4  	    3  	   351.916	    0.8732	   327.790	   -0.0968	    0.0040	    0.0158	     0.055	    0.1889

 uw,dwdT*uT,dwdp*up   5.5992948471536567E-002  -2.8696325126360122E-002  0.30294167322463694     
 	2023	03	29	20:06:44	   315.09	  330.014	    5.2362	   358.458	   0.0045	   0.00151	    0.0138	     4  	    3  	   355.062	    0.9565	   329.790	   -0.3123	    0.0060	    0.0157	     0.056	    0.1808
 uw,dwdT*uT,dwdp*up   5.5987146270556294E-002  -1.9757046102962732E-002  0.30170997809779715     
 	2023	03	29	20:27:14	   315.44	  330.017	    5.2361	   358.421	   0.0012	   0.00049	    0.0118	     4  	    3  	   355.041	    0.9519	   329.790	    0.0448	    0.0041	    0.0157	     0.056	    0.1798
 uw,dwdT*uT,dwdp*up   5.5980307705339190E-002  -1.9373696088895196E-002  0.30209187654161518     
 	2023	03	29	20:47:44	   315.78	  330.017	    5.2345	   358.377	   0.0009	   0.00088	    0.0142	     4  	    3  	   355.010	    0.9485	   329.790	   -0.0865	    0.0040	    0.0157	     0.056	    0.1800

 uw,dwdT*uT,dwdp*up   5.6612248170278462E-002  -1.8977932440470496E-002  0.28996979040563442     
 	2023	03	29	21:50:14	   316.82	  332.013	    5.9382	   362.423	   0.0013	   0.00004	    0.0035	     4  	    3  	   358.901	    0.9813	   331.788	   -0.0260	    0.0041	    0.0157	     0.057	    0.1712
 uw,dwdT*uT,dwdp*up   5.6610529054835261E-002  -1.9255801894095797E-002  0.29004941301328979     
 	2023	03	29	22:10:44	   317.16	  332.012	    5.9381	   362.412	   0.0015	   0.00037	    0.0052	     4  	    3  	   358.903	    0.9778	   331.790	   -0.0085	    0.0042	    0.0157	     0.057	    0.1712
 uw,dwdT*uT,dwdp*up   5.6609149082227840E-002  -1.8313992604799861E-002  0.29000159651695762     
 	2023	03	29	22:31:14	   317.50	  332.014	    5.9378	   362.403	   0.0007	   0.00017	    0.0027	     4  	    3  	   358.890	    0.9788	   331.790	   -0.0210	    0.0040	    0.0157	     0.057	    0.1712
 uw,dwdT*uT,dwdp*up   5.6611679169069819E-002  -1.8218417480371313E-002  0.29020451409709586     
 	2023	03	29	22:51:44	   317.84	  332.011	    5.9390	   362.419	   0.0006	   0.00067	    0.0070	     4  	    3  	   358.924	    0.9738	   331.788	    0.0375	    0.0040	    0.0157	     0.057	    0.1713

 uw,dwdT*uT,dwdp*up   5.7238224845920220E-002  -1.8663002996530485E-002  0.27935685417478129     
 	2023	03	29	23:54:14	   318.89	  334.003	    6.6477	   366.430	   0.0016	   0.00075	    0.0056	     4  	    3  	   362.818	    0.9955	   333.793	    0.0580	    0.0042	    0.0157	     0.057	    0.1634
 uw,dwdT*uT,dwdp*up   5.7239489984792301E-002  -1.7949794996622661E-002  0.27910712783867003     
 	2023	03	30	00:14:44	   319.23	  334.003	    6.6479	   366.438	   0.0011	   0.00036	    0.0027	     4  	    3  	   362.823	    0.9965	   333.790	    0.0485	    0.0041	    0.0157	     0.057	    0.1633
 uw,dwdT*uT,dwdp*up   5.7239797095074450E-002  -1.8076384084744605E-002  0.27913742457614515     
 	2023	03	30	00:35:14	   319.57	  334.003	    6.6481	   366.440	   0.0012	   0.00044	    0.0023	     4  	    3  	   362.826	    0.9961	   333.790	   -0.0057	    0.0041	    0.0157	     0.057	    0.1633
 uw,dwdT*uT,dwdp*up   5.7240389233409301E-002  -1.7583758961617207E-002  0.27917543600020500     
 	2023	03	30	00:55:44	   319.91	  334.004	    6.6481	   366.444	   0.0008	   0.00050	    0.0009	     4  	    3  	   362.822	    0.9984	   333.790	    0.0008	    0.0040	    0.0157	     0.057	    0.1633

 uw,dwdT*uT,dwdp*up   5.7851855633813433E-002  -1.8062612432684744E-002  0.26896117872398156     
 	2023	03	30	01:58:14	   320.95	  336.008	    7.3612	   370.359	   0.0017	   0.00032	    0.0029	     4  	    3  	   366.641	    1.0139	   335.790	    0.0145	    0.0043	    0.0157	     0.058	    0.1560
 uw,dwdT*uT,dwdp*up   5.7852623060265590E-002  -1.7645882749874432E-002  0.26893943058357234     
 	2023	03	30	02:18:44	   321.29	  336.007	    7.3615	   370.363	   0.0015	   0.00027	    0.0015	     4  	    3  	   366.646	    1.0139	   335.790	    0.0100	    0.0042	    0.0157	     0.058	    0.1560
 uw,dwdT*uT,dwdp*up   5.7852018847645612E-002  -1.7486555969740560E-002  0.26894020735157925     
 	2023	03	30	02:39:14	   321.64	  336.008	    7.3611	   370.360	   0.0013	   0.00024	    0.0014	     4  	    3  	   366.638	    1.0150	   335.790	   -0.0092	    0.0041	    0.0157	     0.058	    0.1560
 uw,dwdT*uT,dwdp*up   5.7849870069260227E-002  -1.7897259438854812E-002  0.26911976863664533     
 	2023	03	30	02:59:44	   321.98	  336.008	    7.3602	   370.346	   0.0016	   0.00058	    0.0079	     4  	    3  	   366.622	    1.0156	   335.790	   -0.0318	    0.0042	    0.0157	     0.058	    0.1561

 uw,dwdT*uT,dwdp*up   5.8433561938186281E-002  -1.6522416562246400E-002  0.25972606923890151     
 	2023	03	30	04:01:44	   323.01	  338.002	    8.0668	   374.083	   0.0011	   0.00034	    0.0020	     4  	    3  	   370.275	    1.0282	   337.790	    0.0295	    0.0041	    0.0157	     0.058	    0.1494
 uw,dwdT*uT,dwdp*up   5.8434034652755491E-002  -1.6750840779594697E-002  0.25987050623761226     
 	2023	03	30	04:22:14	   323.35	  338.003	    8.0671	   374.086	   0.0013	   0.00063	    0.0033	     4  	    3  	   370.277	    1.0285	   337.790	    0.0190	    0.0041	    0.0157	     0.058	    0.1495
 uw,dwdT*uT,dwdp*up   5.8436822938005492E-002  -1.6615017466798002E-002  0.26018251430485473     
 	2023	03	30	04:42:45	   323.69	  338.003	    8.0683	   374.103	   0.0012	   0.00102	    0.0059	     4  	    3  	   370.298	    1.0278	   337.790	    0.0305	    0.0041	    0.0157	     0.058	    0.1496
 uw,dwdT*uT,dwdp*up   5.8437737844436309E-002  -1.7513797915532748E-002  0.25974370256932694     
 	2023	03	30	05:03:14	   324.04	  338.002	    8.0686	   374.109	   0.0018	   0.00047	    0.0057	     4  	    3  	   370.306	    1.0271	   337.790	    0.0432	    0.0043	    0.0157	     0.058	    0.1494


# file for irun = 15: ./R1132E_R1234yf/R1132E_R1234yf_2303t_sel.txt                                   
# pulse-echo; 20230330 08:39:08                                                                                                                                                                                                                                
# R1132E/1234yf (0.23/0.77) by mass; load from vapor phase at -45C                                                                                                                                                                                             
# xxx                                                                                                                                                                                                                                                          
! scanxtime  =      .0                                                                                                                                                                                                                                         
! NTset = 11; nT =  4; nPID =  3                                                                                                                                                                                                                               
!                 T_cell   T_bath   T_room   T_paro dp/dT_max  TconvDelay TrepDelay                                                                                                                                                                            
! Tset array =   326.000  325.790  294.000    0.000   2.0000      1800.0    600.0                                                                                                                                                                              
!   Pset     =    9  drop pressure to 2.5 MPa for next isochore                                                                                                                                                                                                
! Tset array =   328.000  327.790  294.000    0.000   2.0000      1800.0    600.0                                                                                                                                                                              
! Tset array =   330.000  329.790  294.000    0.000   2.0000      1800.0    600.0                                                                                                                                                                              
! Tset array =   332.000  331.790  294.000    0.000   2.0000      1800.0    600.0                                                                                                                                                                              
! Tset array =   334.000  333.790  294.000    0.000   2.0000      1800.0    600.0                                                                                                                                                                              
! Tset array =   336.000  335.790  294.000    0.000   2.0000      1800.0    600.0                                                                                                                                                                              
! Tset array =   338.000  337.790  294.000    0.000   2.0000      1800.0    600.0                                                                                                                                                                              
! Tset array =   340.000  339.790  294.000    0.000   2.0000      1800.0    600.0                                                                                                                                                                              
! Tset array =   342.000  341.790  294.000    0.000   2.0000      1800.0    600.0                                                                                                                                                                              
! Tset array =   344.000  343.790  294.000    0.000   2.0000      1800.0    600.0                                                                                                                                                                              
! Tset array =   332.000  331.790  294.000    0.000   2.0000      1800.0    600.0                                                                                                                                                                              
!   Pset     =    9  continoue isochore or drop pressure and start next run if p near 8 MPa                                                                                                                                                                    
! Terrmax:         0.2000   0.0200   9.9990 999.0000                                                                                                                                                                                                           
! Tsigmax:         0.0200   0.0200   1.0000  99.0000                                                                                                                                                                                                           
! PID_to_T:           1         2         3                                                                                                                                                                                                                    
!   SSheat   =      0.000     0.000     0.000                                                                                                                                                                                                                  
!   SSheat   =      0.000     0.000     0.000                                                                                                                                                                                                                  
!   SSheat   =      0.000     0.000     0.000                                                                                                                                                                                                                  
!   SSheat   =      0.000     0.000     0.000                                                                                                                                                                                                                  
!   SSheat   =      0.000     0.000     0.000                                                                                                                                                                                                                  
!   SSheat   =      0.000     0.000     0.000                                                                                                                                                                                                                  
!   SSheat   =      0.000     0.000     0.000                                                                                                                                                                                                                  
!   SSheat   =      0.000     0.000     0.000                                                                                                                                                                                                                  
!   SSheat   =      0.000     0.000     0.000                                                                                                                                                                                                                  
!   SSheat   =      0.000     0.000     0.000                                                                                                                                                                                                                  
!   SSheat   =      0.000     0.000     0.000                                                                                                                                                                                                                  
! IQratio(j):         1         2         3                                                                                                                                                                                                                    
! Qratio =          0.000     0.000     0.000                                                                                                                                                                                                                  
! Qratio =          0.000     0.000     0.000                                                                                                                                                                                                                  
! Qratio =          0.000     0.000     0.000                                                                                                                                                                                                                  
! Qratio =          0.000     0.000     0.000                                                                                                                                                                                                                  
! Qratio =          0.000     0.000     0.000                                                                                                                                                                                                                  
! Qratio =          0.000     0.000     0.000                                                                                                                                                                                                                  
! Qratio =          0.000     0.000     0.000                                                                                                                                                                                                                  
! Qratio =          0.000     0.000     0.000                                                                                                                                                                                                                  
! Qratio =          0.000     0.000     0.000                                                                                                                                                                                                                  
! Qratio =          0.000     0.000     0.000                                                                                                                                                                                                                  
! Qratio =          0.000     0.000     0.000                                                                                                                                                                                                                  
! pulse:     8000000.0       2.500          10      10.000  fpulse/Hz, Vpp, Ncycles, burst_int/ms                                                                                                                                                              
# NPread, MainP =   1    1                                                                                                                                                                                                                                     
# Pbaro =           1                                                                                                                                                                                                                                          
# Tcell, Tbaro =    1    3                                                                                                                                                                                                                                     
# ID_pressure =         131549                                                                                                                                                                                                                                 
# ID_temps    =     162CE_1573   Hart_7341   T100_room      paro_1                                                                                                                                                                                             
# ID_Rstd     =   Tin_22212/03                                                                                                                                                                                                                                 
# echox true                                                                                                                                                                                                                                                   
# echoy true                                                                                                                                                                                                                                                   
! about to initialize F700                                                                                                                                                                                                                                     
! about to initialize DSO                                                                                                                                                                                                                                      
! about to initialize AWG                                                                                                                                                                                                                                      
! about to initialize Keithley 2002                                                                                                                                                                                                                            
! about to initialize HP_3458A                                                                                                                                                                                                                                 
! skip initialization of HP power supplies [PID disabled]                                                                                                                                                                                                      
! initialization complete                                                                                                                                                                                                                                      

 uw,dwdT*uT,dwdp*up   5.1416367009350795E-002  -2.3014397265533407E-002  0.37072665137215349     
 	2023	03	30	15:07:14	   334.10	  326.003	    2.9846	   329.160	   0.0007	   0.00101	    0.4236	     4  	    3  	   328.281	    0.2676	   325.790	    0.2340	    0.0040	    0.0157	     0.051	    0.2416
 uw,dwdT*uT,dwdp*up   5.1496979497164218E-002  -2.3472049561855592E-002  0.37011510698107608     
 	2023	03	30	15:21:13	   334.34	  326.003	    2.9867	   329.676	   0.0011	   0.00061	    0.2854	     3  	    2  	   328.332	    0.4092	   325.790	    0.2327	    0.0041	    0.0157	     0.051	    0.2409
 uw,dwdT*uT,dwdp*up   5.1543586168073814E-002  -2.3704598855154756E-002  0.36965637800817747     
 	2023	03	30	15:48:14	   334.79	  326.001	    2.9902	   329.974	   0.0012	   0.00025	    0.0000	     2  	    1  	   328.427	    0.4711	   325.790	    0.3120	    0.0041	    0.0157	     0.052	    0.2404
 uw,dwdT*uT,dwdp*up   5.1523363130880830E-002  -2.2732018379675201E-002  0.37375892062765159     
 	2023	03	30	16:02:13	   335.02	  326.002	    2.9934	   329.845	   0.0004	   0.00240	    0.2805	     3  	    2  	   328.497	    0.4102	   325.790	    0.1443	    0.0039	    0.0158	     0.052	    0.2427

 uw,dwdT*uT,dwdp*up   5.2253812190906315E-002  -2.2041268233642070E-002  0.35298150305837922     
 	2023	03	30	17:17:44	   336.28	  328.006	    3.6649	   334.521	   0.0009	   0.00091	    0.2726	     3  	    2  	   332.696	    0.5485	   327.790	   -0.2743	    0.0040	    0.0157	     0.052	    0.2267
 uw,dwdT*uT,dwdp*up   5.2254493041746307E-002  -2.1726808998052613E-002  0.35292018401640229     
 	2023	03	30	17:31:43	   336.51	  328.005	    3.6651	   334.525	   0.0007	   0.00088	    0.2899	     3  	    2  	   332.703	    0.5477	   327.790	   -0.0220	    0.0040	    0.0157	     0.052	    0.2267
 uw,dwdT*uT,dwdp*up   5.2271133074147054E-002  -2.2421485671780136E-002  0.35274893361446485     
 	2023	03	30	17:58:44	   336.96	  328.005	    3.6687	   334.632	   0.0012	   0.00089	    0.2418	     4  	    3  	   332.787	    0.5543	   327.793	    0.2545	    0.0041	    0.0157	     0.052	    0.2265
 uw,dwdT*uT,dwdp*up   5.2274613808761902E-002  -2.1481875311881997E-002  0.35235459640501338     
 	2023	03	30	18:19:14	   337.30	  328.005	    3.6695	   334.654	   0.0003	   0.00055	    0.2363	     4  	    3  	   332.802	    0.5564	   327.790	    0.1180	    0.0039	    0.0157	     0.052	    0.2262

 uw,dwdT*uT,dwdp*up   5.3000858278263091E-002  -2.1894762433721557E-002  0.33673281848599540     
 	2023	03	30	19:30:14	   338.49	  330.015	    4.3441	   339.303	   0.0016	   0.00051	    0.0027	     4  	    3  	   336.909	    0.7107	   329.790	    0.1410	    0.0042	    0.0157	     0.053	    0.2136
 uw,dwdT*uT,dwdp*up   5.3002545430189445E-002  -2.0604133044926563E-002  0.33740446125790996     
 	2023	03	30	19:50:44	   338.83	  330.015	    4.3442	   339.314	   0.0006	   0.00112	    0.0043	     4  	    3  	   336.911	    0.7133	   329.790	    0.0030	    0.0040	    0.0157	     0.053	    0.2139
 uw,dwdT*uT,dwdp*up   5.3006919953025408E-002  -2.1770544541442411E-002  0.33673989320633579     
 	2023	03	30	20:11:14	   339.17	  330.014	    4.3463	   339.342	   0.0015	   0.00065	    0.0040	     4  	    3  	   336.961	    0.7067	   329.787	    0.1422	    0.0042	    0.0157	     0.053	    0.2136
 uw,dwdT*uT,dwdp*up   5.3006031720908189E-002  -2.0671637686879418E-002  0.33654985441411994     
 	2023	03	30	20:31:44	   339.51	  330.015	    4.3463	   339.336	   0.0007	   0.00037	    0.0089	     4  	    3  	   336.954	    0.7070	   329.790	    0.0150	    0.0040	    0.0157	     0.053	    0.2134

 uw,dwdT*uT,dwdp*up   5.3681088051068908E-002  -1.9950214943323569E-002  0.32261448685678146     
 	2023	03	30	21:43:14	   340.70	  332.010	    5.0233	   343.658	   0.0010	   0.00094	    0.0020	     4  	    3  	   341.064	    0.7606	   331.790	    0.1755	    0.0040	    0.0157	     0.054	    0.2023
 uw,dwdT*uT,dwdp*up   5.3682210606518892E-002  -1.9818761714241288E-002  0.32227284170011239     
 	2023	03	30	22:03:44	   341.04	  332.011	    5.0231	   343.665	   0.0009	   0.00058	    0.0042	     4  	    3  	   341.055	    0.7653	   331.793	    0.0405	    0.0040	    0.0157	     0.054	    0.2021
 uw,dwdT*uT,dwdp*up   5.3683060206256017E-002  -2.1022822918656731E-002  0.32236172571718580     
 	2023	03	30	22:24:14	   341.39	  332.011	    5.0238	   343.671	   0.0017	   0.00072	    0.0093	     4  	    3  	   341.070	    0.7626	   331.793	   -0.0050	    0.0042	    0.0157	     0.054	    0.2022
 uw,dwdT*uT,dwdp*up   5.3683257223971846E-002  -1.9693224988867639E-002  0.32254238307161037     
 	2023	03	30	22:44:44	   341.73	  332.011	    5.0227	   343.672	   0.0007	   0.00085	    0.0065	     4  	    3  	   341.048	    0.7694	   331.790	   -0.0020	    0.0040	    0.0157	     0.054	    0.2022

 uw,dwdT*uT,dwdp*up   5.4240417989026277E-002  -1.9157925845757307E-002  0.31054537626279632     
 	2023	03	31	00:35:14	   343.57	  334.002	    5.6639	   347.239	   0.0010	   0.00078	    0.0186	     4  	    3  	   344.343	    0.8409	   333.790	   -0.1430	    0.0040	    0.0157	     0.054	    0.1931
 uw,dwdT*uT,dwdp*up   5.4232341693073054E-002  -1.9354958191924707E-002  0.31077084220902390     
 	2023	03	31	00:55:44	   343.91	  334.003	    5.6625	   347.187	   0.0012	   0.00093	    0.0177	     4  	    3  	   344.310	    0.8355	   333.793	   -0.1102	    0.0041	    0.0157	     0.054	    0.1933
 uw,dwdT*uT,dwdp*up   5.4225923642260372E-002  -1.9166257389435594E-002  0.31055818590583828     
 	2023	03	31	01:16:14	   344.25	  334.003	    5.6606	   347.146	   0.0010	   0.00065	    0.0091	     4  	    3  	   344.272	    0.8349	   333.790	   -0.0793	    0.0040	    0.0157	     0.054	    0.1932
 uw,dwdT*uT,dwdp*up   5.4221320234836966E-002  -1.9017613968519122E-002  0.31036357154269700     
 	2023	03	31	01:36:44	   344.59	  334.004	    5.6594	   347.116	   0.0009	   0.00022	    0.0080	     4  	    3  	   344.248	    0.8333	   333.790	   -0.0755	    0.0040	    0.0157	     0.054	    0.1931

 uw,dwdT*uT,dwdp*up   5.4849955423915693E-002  -1.8959134093868932E-002  0.29854993718014117     
 	2023	03	31	02:39:14	   345.64	  336.007	    6.3367	   351.141	   0.0015	   0.00085	    0.0079	     4  	    3  	   348.121	    0.8674	   335.793	   -0.0020	    0.0042	    0.0157	     0.055	    0.1839
 uw,dwdT*uT,dwdp*up   5.4848503678993354E-002  -1.8359337908650367E-002  0.29815055489298103     
 	2023	03	31	02:59:44	   345.98	  336.008	    6.3364	   351.132	   0.0011	   0.00020	    0.0040	     4  	    3  	   348.113	    0.8671	   335.790	   -0.0255	    0.0040	    0.0157	     0.055	    0.1837
 uw,dwdT*uT,dwdp*up   5.4847586729257714E-002  -1.8891963126328983E-002  0.29817064925260195     
 	2023	03	31	03:20:14	   346.32	  336.007	    6.3362	   351.126	   0.0015	   0.00025	    0.0027	     4  	    3  	   348.111	    0.8661	   335.788	   -0.0100	    0.0042	    0.0157	     0.055	    0.1837
 uw,dwdT*uT,dwdp*up   5.4846939326010993E-002  -1.8706933785966603E-002  0.29815820332329307     
 	2023	03	31	03:40:44	   346.66	  336.008	    6.3360	   351.122	   0.0013	   0.00017	    0.0037	     4  	    3  	   348.104	    0.8667	   335.790	   -0.0015	    0.0041	    0.0157	     0.055	    0.1837

 uw,dwdT*uT,dwdp*up   5.5461003740805988E-002  -1.7840470149572501E-002  0.28691765063923885     
 	2023	03	31	04:43:14	   347.70	  338.002	    7.0125	   355.053	   0.0013	   0.00031	    0.0049	     4  	    3  	   351.902	    0.8953	   337.790	   -0.0170	    0.0041	    0.0157	     0.055	    0.1751
 uw,dwdT*uT,dwdp*up   5.5459799071359291E-002  -1.7774426730470926E-002  0.28687849901028917     
 	2023	03	31	05:03:44	   348.04	  338.002	    7.0123	   355.045	   0.0012	   0.00015	    0.0031	     4  	    3  	   351.901	    0.8934	   337.790	   -0.0173	    0.0041	    0.0157	     0.055	    0.1751
 uw,dwdT*uT,dwdp*up   5.5459206222420315E-002  -1.8407965167942193E-002  0.28689430956507894     
 	2023	03	31	05:24:14	   348.39	  338.003	    7.0121	   355.041	   0.0017	   0.00017	    0.0030	     4  	    3  	   351.892	    0.8949	   337.790	   -0.0095	    0.0042	    0.0157	     0.055	    0.1751
 uw,dwdT*uT,dwdp*up   5.5458774232643823E-002  -1.8214962165696926E-002  0.28689953774128146     
 	2023	03	31	05:44:44	   348.73	  338.004	    7.0119	   355.038	   0.0015	   0.00014	    0.0034	     4  	    3  	   351.884	    0.8964	   337.790	   -0.0080	    0.0042	    0.0157	     0.055	    0.1751

 uw,dwdT*uT,dwdp*up   5.6060889388214886E-002  -1.7828473410210995E-002  0.27643209558121568     
 	2023	03	31	06:46:44	   349.76	  340.007	    7.6927	   358.893	   0.0018	   0.00029	    0.0019	     4  	    3  	   355.626	    0.9186	   339.790	   -0.0115	    0.0043	    0.0157	     0.056	    0.1672
 uw,dwdT*uT,dwdp*up   5.6061144355994491E-002  -1.7785394932126667E-002  0.27658469583502060
[truncated: 175,831 more chars]
